# Supplementary material for: Nencki Affective Word List (NAWL): the cultural adaptation of the Berlin Affective Word List–Reloaded (BAWL-R) for Polish
Source: Behav Res Methods. 2015 Jan 15;47(4):1222–36. doi: 10.3758/s13428-014-0552-1 (PMC4636524; doi:10.3758/s13428-014-0552-1)
Supplement: Supplementary file 1 — (XLSX 615 kb) [file 13428_2014_552_MOESM1_ESM.xlsx]

## Sheet: NAWL_supplementary
No.	BAWL_word	NAWL_word	N_men	N_women	N_all	val_M_men	val_M_women	val_M_all	val_SD_men	val_SD_women	val_SD_all	aro_M_men	aro_M_women	aro_M_all	aro_SD_men	aro_SD_women	aro_SD_all	ima_M_men	ima_M_women	ima_M_all	ima_SD_men	ima_SD_women	ima_SD_all	Freq	Let	Gram	SUBTLEX-PL_freq	SUBTLEX-PL_cd	SUBTLEX-PL_zipf.freq	SUBTLEX-PL_avg.zipf.freq.sn
8	abdanken	abdykować	14	13	27	-0.43	-0.54	-0.48	1.09	0.88	0.98	1.93	1.62	1.78	1	0.77	0.89	5.14	4.23	4.7	1.66	2.05	1.88	0.44	9	2	8	0.000252097813952	1.78701284898356	1.91476339095927
42	absurd	absurd	14	12	26	0	-0.75	-0.35	1.62	2.01	1.81	2.64	3.33	2.96	0.93	1.44	1.22	4.07	4.42	4.23	2.02	1.93	1.95	12.49	6	1	976	0.0315482407174	3.82266490326301	3.80711385243866
57	adjutant	adiutant	9	18	27	-0.33	0.44	0.19	1.12	0.98	1.08	2.44	1.44	1.78	1.13	0.86	1.05	4.56	4.06	4.22	1.74	2.26	2.08	3.5	8	1	68	0.00190874059135	2.67161943028149	2.94935982535694
2661	verwaltung	administracja	14	12	26	-1.21	-0.25	-0.77	1.25	0.75	1.14	2.21	1.58	1.92	1.19	1	1.13	5.57	5.25	5.42	1.16	0.97	1.06	90.54	13	1	255	0.00677062700328	3.24101030485609	3.64095637681724
59	adoption	adoptować	9	18	27	1.11	1.5	1.37	1.45	1.04	1.18	3	2.44	2.63	1.41	1.04	1.18	5.11	5.72	5.52	1.05	1.45	1.34	3.41	9	2	291	0.00860733964778	3.29815319099266	3.08706059138909
60	adressat	adresat	14	12	26	0.71	0.08	0.42	1.14	0.29	0.9	1.86	1.42	1.65	1.17	0.67	0.98	5	3.92	4.5	1.75	1.68	1.77	10.92	7	1	17	0.000540209601325	2.08804284464754	2.69066904489868
61	adria	Adriatyk	9	18	27	0.89	1.44	1.26	1.36	1.42	1.4	2.11	2.5	2.37	1.17	1.1	1.11	5.22	5.83	5.63	1.99	1.5	1.67	0.92	8	1	2	7.20279468434e-05	1.3098915942639	1.85671672626907
62	advent	adwentowy	16	11	27	0.38	0.36	0.37	1.09	1.43	1.21	1.69	1.82	1.74	0.87	0.87	0.86	3.88	4.73	4.22	2	2.24	2.1	0.55	9	3	2	3.60139734217e-05	1.3098915942639	1.65949088585596
149	anwalt	adwokat	14	12	26	0.36	0.25	0.31	1.65	1.42	1.52	2.14	2.33	2.23	0.77	1.3	1.03	6.14	5.92	6.04	0.95	1.51	1.22	28.8	7	1	1675	0.0408758598336	4.0570443538385	4.04873109452383
64	affekt	afekt	14	13	27	-0.71	-0.23	-0.48	0.73	1.17	0.98	2.64	2.38	2.52	1.22	1.19	1.19	4.21	3.69	3.96	1.85	2.02	1.91	1.33	5	1	9	0.000324125760795	1.83277033954424	2.17886718035197
65	agent	agent	11	16	27	-0.64	-0.06	-0.3	0.67	1.44	1.2	2	2.19	2.11	0.89	1.17	1.05	5	5.69	5.41	1.55	1.25	1.39	87.96	5	1	5640	0.0964094068499	4.58412643926963	4.4832114784303
66	aggression	agresywny	13	13	26	-1.54	-2.31	-1.92	1.39	0.75	1.16	2.77	3.15	2.96	1.3	1.28	1.28	6.08	6.23	6.15	0.86	1.17	1.01	21.75	9	3	635	0.0194115316743	3.63622745519265	3.67057470273369
71	akademie	akademia	16	11	27	1	0.73	0.89	1.37	0.9	1.19	2	2	2	0.97	1	0.96	5.63	5.27	5.48	1.15	1.27	1.19	62.74	8	1	350	0.00939964706306	3.37807745601006	3.74860917480287
2804	wohnheim	akademik	14	13	27	0.64	0.92	0.78	1.39	1.19	1.28	2.5	2.85	2.67	1.51	1.34	1.41	6.36	6.92	6.63	1.15	0.28	0.88	7.8	8	1	133	0.00396153707639	2.95987513790905	3.05505070273891
77	akzent	akcent	16	11	27	0.5	0.45	0.48	1.03	0.82	0.94	1.94	1.73	1.85	1.12	0.79	0.99	5.25	5.36	5.3	1.81	1.75	1.75	16.99	6	1	1022	0.0306478913819	3.8426459732564	3.80877683300717
2891	zustimmung	akceptować	11	16	27	1.55	1.94	1.78	0.93	1.12	1.05	2.55	2.88	2.74	1.04	1.02	1.02	4.73	5.44	5.15	1.95	1.36	1.63	26.07	10	2	221	0.00705873879065	3.17912331399488	3.29377051180079
73	aktie	akcja	15	11	26	1	1.27	1.12	1.25	1.01	1.14	3.13	3.27	3.19	1.3	1.42	1.33	5.53	4.09	4.92	1.13	1.7	1.55	330.64	5	1	2745	0.0673461302986	4.27147087244497	4.5110454084052
1449	manege	akrobatyczny	14	13	27	1.29	0.77	1.04	0.83	1.3	1.09	2.29	2.46	2.37	1.2	0.97	1.08	5.57	5.31	5.44	1.4	1.7	1.53	0.85	12	3	14	0.000360139734217	2.00886159859992	1.96052088151995
76	aktivität	aktywność	10	17	27	2.1	1.59	1.78	0.99	1.12	1.09	3.4	3.18	3.26	1.35	1.13	1.2	5.7	6.12	5.96	1.25	1.05	1.13	45.83	9	1	731	0.0213562862391	3.69728142060263	4.00330957962237
75	aktiv	aktywny	15	11	26	1.6	2.36	1.92	0.91	0.67	0.89	2.87	3.18	3	0.92	1.08	0.98	5.73	5.73	5.73	0.88	0.9	0.87	48.75	7	3	456	0.0141174775813	3.49268653961409	3.75484755385386
156	aquarium	akwarium	14	12	26	1.14	0.92	1.04	0.95	0.67	0.82	2	1.33	1.69	0.96	0.65	0.88	6.57	6.17	6.38	0.65	1.34	1.02	3.8	8	1	513	0.0122447509634	3.54373345853951	3.56630361630218
78	alarm	alarm	11	16	27	-0.73	-1.63	-1.26	1.1	0.89	1.06	3.73	3.06	3.33	1.35	1.18	1.27	6.36	6.44	6.41	0.67	0.81	0.75	13.42	5	1	4355	0.0954370295675	4.47185821062798	4.23133820671881
80	album	album	14	13	27	0.86	1.08	0.96	1.03	1.32	1.16	1.86	2.31	2.07	1.1	1.11	1.11	6.43	6.46	6.44	0.85	0.78	0.8	33.37	5	1	1092	0.0238772643786	3.87139050149394	4.06695780709149
82	allee	aleja	14	13	27	1.71	1.31	1.52	0.73	1.32	1.05	2.29	2.31	2.3	0.91	1.25	1.07	6.36	5.92	6.15	0.84	1.66	1.29	36.46	5	1	238	0.00691468289696	3.21116824049238	3.38536568752348
81	alkohol	alkohol	16	11	27	0.44	0	0.26	1.41	1.1	1.29	2.94	1.91	2.52	0.93	0.94	1.05	6.63	6.64	6.63	0.81	0.67	0.74	93.1	7	1	2146	0.0575863435013	4.16460238398049	4.30511841904564
2445	torkeln	alkoholik	11	16	27	-1.73	-2.31	-2.07	1.35	1.01	1.17	2.82	3.63	3.3	1.4	1.36	1.41	5.91	6.31	6.15	1.58	1.4	1.46	10.17	9	1	126	0.00396153707639	2.9365740605002	3.14911631206377
1279	laube	altanka	15	11	26	1.53	1.64	1.58	1.06	1.03	1.03	1.93	1.82	1.88	1.16	0.87	1.03	6.33	6.55	6.42	1.5	0.82	1.24	2.44	7	1	10	0.000324125760795	1.87416302470246	2.18590195932547
944	guttun	altruistyczny	14	12	26	1.07	1.83	1.42	1.27	0.94	1.17	2.07	2.5	2.27	1	1.17	1.08	4.07	5.42	4.69	1.94	1.08	1.72	1.06	13	3	4	0.000108041920265	1.53174034388026	1.91206587501592
92	amateur	amatorski	14	13	27	-0.5	-0.31	-0.41	1.02	1.03	1.01	2.43	1.85	2.15	0.85	0.9	0.91	4.64	4.69	4.67	1.5	1.97	1.71	11.76	9	3	48	0.00172867072424	2.52296641957275	2.87132131096297
421	botschaft	ambasada	16	11	27	0.44	0.45	0.44	0.89	0.82	0.85	1.56	1.45	1.52	1.09	0.93	1.01	6.69	5.82	6.33	0.7	1.54	1.18	16.99	8	1	267	0.00662657110959	3.26090513357303	3.36469389939014
543	ehrgeiz	ambicja	10	17	27	1.5	1.35	1.41	1.27	1.27	1.25	3	2.88	2.93	1.33	0.86	1.04	5.1	5.94	5.63	1.37	0.9	1.15	25.77	7	1	193	0.00626643137537	3.12057206947446	3.29179591949011
2336	strebsam	ambitny	14	13	27	1.21	2.08	1.63	1.48	1.26	1.42	2.71	3.46	3.07	1.38	1.33	1.38	5.5	5.62	5.56	1.34	1.26	1.28	19.61	7	3	337	0.0110562898405	3.36168703982189	3.53048664864922
1109	kanzel	ambona	9	18	27	-0.44	-0.78	-0.67	1.67	1.4	1.47	2.33	2.28	2.3	1.12	1.49	1.35	5.78	6.17	6.04	0.97	1.54	1.37	3.89	6	1	7	0.000252097813952	1.73586032653618	2.4032014915357
94	amerika	Ameryka	14	12	26	0.79	1.5	1.12	1.58	0.9	1.34	2.5	3	2.73	0.94	0.95	0.96	6.21	5.67	5.96	1.19	0.78	1.04	62.34	7	1	2159	0.0492671156409	4.16722409069517	4.09883449061231
95	ami	Amerykanin	16	11	27	0.38	0.82	0.56	1.54	0.98	1.34	2	2.09	2.04	0.82	1.45	1.09	6.44	6.18	6.33	0.73	0.75	0.73	51.16	10	1	948	0.0249936975547	3.81003655197153	3.8585966950306
97	ampulle	ampułka	14	12	26	-0.36	-0.42	-0.38	0.74	1.24	0.98	1.93	2.42	2.15	0.73	1.16	0.97	5.5	5.25	5.38	1.61	1.91	1.72	1.12	7	1	46	0.0013325170166	2.50486819747996	2.27369106520747
100	amulett	amulet	11	16	27	0.27	0.5	0.41	1.01	1.37	1.22	2	1.88	1.93	0.89	0.89	0.87	6	6.06	6.04	0.89	0.93	0.9	1.24	6	1	424	0.0063024453488	3.46115926959455	3.06269394092698
1599	munition	amunicja	10	17	27	-0.7	-1.18	-1	1.25	1.19	1.21	2.4	2.29	2.33	1.07	0.99	1	5.9	5.88	5.89	1.2	1.45	1.34	10.2	8	1	471	0.0136132819534	3.50671233817833	3.28711427004168
105	anekdote	anegdota	16	11	27	1.56	1	1.33	0.73	0.89	0.83	2.25	2.09	2.19	0.86	1.14	0.96	5.13	5	5.07	1.54	2.1	1.75	7.89	8	1	47	0.00151258688371	2.51401157691983	2.88282159133312
592	engel	anioł	16	11	27	1.75	1.64	1.7	1.13	1.21	1.14	2.38	2	2.22	1.31	1.34	1.31	5.75	6.36	6	1.69	0.92	1.44	32.47	5	1	2217	0.0411999855944	4.17873188135738	4.12410883806266
134	anomalie	anomalia	14	12	26	0.36	-0.83	-0.19	1.28	0.94	1.27	2.64	2.58	2.62	1.01	1.24	1.1	5.07	4.25	4.69	1.33	1.22	1.32	2.22	8	1	201	0.0051499981993	3.13812170899086	2.92482121144221
135	anonym	anonim	10	17	27	-1.1	-0.18	-0.52	0.88	0.73	0.89	2.1	2.12	2.11	1.2	1.11	1.12	4.9	4.65	4.74	1.52	2.09	1.87	3.19	6	1	110	0.00280908992689	2.8780933183309	3.0221689678426
136	anormal	anormalny	13	13	26	-0.15	0	-0.08	1.46	1.15	1.29	2.15	2.38	2.27	1.21	1.04	1.12	5.15	4.54	4.85	1.68	2.07	1.87	0.35	9	3	18	0.000576223574747	2.11152394049707	1.83845830935619
152	apathie	apatia	14	13	27	-1.14	-1.69	-1.41	1.17	0.95	1.08	2.5	2.08	2.3	1.29	1.19	1.23	5.5	4.69	5.11	2.03	2.1	2.06	2.52	6	1	27	0.000900349335542	2.27992837088646	2.67066382399091
1409	lustlos	apatyczny	15	11	26	-1.13	-1.09	-1.12	1.19	1.3	1.21	1.8	2	1.88	0.86	1.18	0.99	5	4.91	4.96	2.1	1.64	1.89	0.93	9	3	23	0.000828321388699	2.21298158125584	2.31173614974271
154	appetit	apetyt	10	17	27	1.2	0.94	1.04	1.23	1.09	1.13	3.1	2.65	2.81	1.2	1.17	1.18	5.5	6.24	5.96	1.27	0.83	1.06	10.49	6	1	905	0.0292433464184	3.78989853722105	3.79386128674839
155	applaus	aplauz	14	12	26	1.79	1.67	1.73	1.12	0.89	1	2.93	3.67	3.27	1.33	0.78	1.15	6.43	5.5	6	0.76	1.57	1.26	2.76	6	1	173	0.0051499981993	3.07331958782684	3.14862680666128
388	billigen	aprobować	11	16	27	1.18	1.31	1.26	0.98	1.25	1.13	2.18	2.44	2.33	1.17	1.09	1.11	4.64	5.81	5.33	2.16	1.11	1.69	3.93	9	2	13	0.000468181654482	1.97889837522248	2.30971616084184
1665	neigen	aprobujący	14	12	26	1.07	0.25	0.69	1.14	1.36	1.29	2.57	2.58	2.58	1.02	1.16	1.06	5	4.25	4.65	1.04	0.75	0.98	0.47	10	3	3	0.000108041920265	1.4348303308722	1.70385416783289
160	archiv	archiwum	13	13	26	0.46	0	0.23	0.88	0.41	0.71	1.38	1.62	1.5	0.87	1.04	0.95	6.46	5.46	5.96	0.78	2.11	1.64	32.65	8	1	919	0.0207440486909	3.79655816688979	4.10245330275237
168	arrest	areszt	14	12	26	-2	-1.75	-1.88	1.11	0.62	0.91	3.14	2.83	3	1.1	1.19	1.13	6.14	5.42	5.81	1.1	1.68	1.41	32.96	6	1	365	0.0112363597076	3.39625142493865	3.5855795588483
2615	verhaften	aresztować	11	16	27	-1.45	-1.56	-1.52	1.51	1.21	1.31	3.36	2.75	3	1.12	1.18	1.18	5.55	6	5.81	1.57	0.97	1.24	32.74	10	2	2729	0.0730003241258	4.26893298658499	3.82473024071856
1107	kanone	armata	14	13	27	0.71	-0.62	0.07	1.14	1.45	1.44	2.5	1.85	2.19	1.4	0.99	1.24	6.86	6.31	6.59	0.53	1.18	0.93	7.35	6	1	129	0.0033132855548	2.94671369185108	2.92505996599177
165	armee	armia	13	13	26	-0.15	-1.08	-0.62	1.34	1.26	1.36	2.15	2.77	2.46	0.99	1.3	1.17	5.54	6.54	6.04	1.71	0.78	1.4	82.13	5	1	3183	0.0631685093816	4.33574339860987	4.31645192935057
169	arroganz	arogancki	15	11	26	-1.67	-2.45	-2	1.35	0.69	1.17	2.93	2.64	2.81	1.03	1.21	1.1	5.8	5.55	5.69	1.08	1.44	1.23	2.65	9	3	567	0.0183311124716	3.58711867525526	3.31401056201683
167	aroma	aromat	16	11	27	1.63	1.64	1.63	0.81	1.03	0.88	2.44	2.64	2.52	0.89	1.5	1.16	5.56	5.36	5.48	1.26	2.11	1.63	4.05	6	1	180	0.0054741239601	3.09044891441342	3.22018982083689
1358	lilie	aromatyczny	11	16	27	1.45	1.81	1.67	0.93	0.91	0.92	3	2.69	2.81	1	1.08	1.04	5.55	6.06	5.85	1.69	0.93	1.29	2.46	11	3	6	0.00021608384053	1.6778683795585	2.16122115191072
171	arsen	arsen	15	11	26	-0.6	-0.55	-0.58	1.24	0.93	1.1	1.93	1.64	1.81	1.1	0.92	1.02	3.73	3.18	3.5	2.4	2.27	2.32	0.48	5	1	21	0.00043216768106	2.17519302036644	2.34471658806719
172	arsenal	arsenał	9	18	27	0.22	-0.39	-0.19	1.2	1.04	1.11	2.67	1.83	2.11	1.32	1.04	1.19	5.56	4.89	5.11	1.13	2.14	1.87	5.06	7	1	239	0.00709475276407	3.21298158125584	3.30114150020774
1254	künstler	artystyczny	14	13	27	1.29	1.54	1.41	1.33	1.76	1.53	2.57	2.85	2.7	1.16	1.28	1.2	5.36	5.54	5.44	1.55	1.27	1.4	69.98	11	3	211	0.00677062700328	3.15910620047299	3.57997695872768
178	asket	ascetyczny	14	12	26	0.36	-0.83	-0.19	1.08	1.64	1.47	2.36	2.67	2.5	1.08	1.37	1.21	4.93	4.83	4.88	1.64	1.8	1.68	2.08	10	3	3	0.000108041920265	1.4348303308722	2.05144267549233
177	askese	asceza	14	13	27	-0.36	-1.15	-0.74	1.34	1.46	1.43	2.21	2.62	2.41	1.19	1.61	1.39	4.5	4.69	4.59	2.03	1.8	1.89	1.78	6	1	4	0.000144055893687	1.53174034388026	2.17214381848835
2181	sicherung	asekuracyjny	9	17	26	0.22	0.29	0.27	1.09	1.1	1.08	2.78	2	2.27	1.39	0.87	1.12	4.67	4.59	4.62	1.94	2.09	2	0.14	12	3	3	0.000108041920265	1.4348303308722	1.82938217818396
179	asozial	aspołeczny	9	18	27	-1.44	-1.11	-1.22	1.88	1.08	1.37	2.78	2.33	2.48	0.97	1.08	1.05	5.56	5.33	5.41	0.88	1.94	1.65	0.66	10	3	25	0.000792307415277	2.24774368751506	2.07996192597751
119	angriff	atak	11	16	27	-0.55	-1.81	-1.3	1.37	1.11	1.35	3.18	3.44	3.33	0.4	1.03	0.83	5.73	6.31	6.07	1.19	1.08	1.14	83.71	4	1	7393	0.159289804444	4.70164978578133	4.56781079993021
182	atlas	atlas	16	11	27	0.69	0.82	0.74	1.01	1.17	1.06	1.56	1.82	1.67	1.03	1.08	1.04	6.5	6.18	6.37	0.89	1.25	1.04	9.22	5	1	138	0.00291713184716	2.97578513979833	3.37022264893758
184	atombombe	atomowy	14	13	27	0.5	-0.69	-0.07	1.4	0.85	1.3	2.43	2.38	2.41	1.45	1.33	1.37	5.36	4.23	4.81	1.74	1.74	1.8	12.55	7	3	151	0.00410559297007	3.01461392748901	2.98111191505677
1954	reiz	atrakcyjny	15	11	26	1.6	2.36	1.92	1.35	0.81	1.2	2.87	3.64	3.19	1.64	1.21	1.5	5.8	6.36	6.04	1.47	0.81	1.25	46.42	10	3	456	0.0141534915547	3.49268653961409	3.66275585273042
2425	tinte	atramentowy	16	11	27	0.56	0.55	0.56	0.73	0.69	0.7	1.75	1.45	1.63	0.77	0.82	0.79	5.19	5.27	5.22	1.91	1.74	1.8	0.88	11	3	2	3.60139734217e-05	1.3098915942639	1.50011150454376
233	autonom	autonomiczny	14	13	27	0.64	0.85	0.74	1.15	1.07	1.1	2.21	2	2.11	1.25	1.22	1.22	4.36	4	4.19	1.74	2.24	1.96	5.56	12	3	24	0.000792307415277	2.23071034821628	2.59508269002021
234	autorität	autorytet	15	11	26	1.8	1.91	1.85	1.15	0.7	0.97	2.87	2.36	2.65	1.19	1.12	1.16	5.33	4.55	5	1.54	2.07	1.79	33.42	9	1	377	0.0118485972557	3.41026213938146	3.75743517957632
203	aufstieg	awans	14	12	26	1.5	2.25	1.85	1.51	0.87	1.29	3.71	3.5	3.62	0.83	1.57	1.2	5.5	5	5.27	1.16	2.3	1.76	46.55	5	1	1411	0.0357978895812	3.98260503626002	4.24314750484733
2340	streit	awantura	14	12	26	-2.5	-2.67	-2.58	0.65	0.49	0.58	3.79	4.08	3.92	0.7	0.9	0.8	5.57	6.58	6.04	0.94	0.51	0.92	19.36	8	1	129	0.0043216768106	2.94671369185108	3.31652285762288
1737	panne	awaria	11	16	27	-1.09	-1.5	-1.33	1.38	0.89	1.11	3	2.75	2.85	1.34	1.18	1.23	5.09	6.06	5.67	1.97	0.77	1.44	19.34	6	1	527	0.0139734216876	3.55540426207805	3.63190587027373
235	aversion	awersja	14	13	27	-1.36	-1.62	-1.48	0.63	1.19	0.94	2.43	2.62	2.52	1.16	1.39	1.25	4.43	5.08	4.74	1.95	1.44	1.72	1.22	7	1	2	7.20279468434e-05	1.3098915942639	1.9174278077118
180	asyl	azyl	16	11	27	1.38	1.36	1.37	1.09	0.92	1.01	2.25	2.27	2.26	1.24	1.01	1.13	5	4.91	4.96	1.55	1.81	1.63	5.38	4	1	269	0.00691468289696	3.26413410370323	3.38864358191497
765	forscher	badacz	14	12	26	1.36	0.75	1.08	1.28	0.62	1.06	2.36	2.42	2.38	1.15	1.16	1.13	6	5.75	5.88	0.96	1.14	1.03	22.71	6	1	120	0.00338531350164	2.91555570986069	3.29910984186588
766	forschung	badać	14	12	26	0.57	0	0.31	0.94	1.35	1.16	2.29	2.08	2.19	1.2	1.24	1.2	5.07	5.42	5.23	1.21	1.24	1.21	56.03	5	2	602	0.0191954478338	3.61308765168439	3.69592524659396
2358	sumpf	bagno	13	13	26	-0.85	-0.92	-0.88	1.41	1.38	1.37	1.69	2.15	1.92	0.95	1.07	1.02	6.69	5.85	6.27	0.63	1.46	1.19	8.2	5	1	538	0.0147657291029	3.56435910473098	3.48041955425887
670	fabel	bajka	14	13	27	1.36	1.92	1.63	0.93	0.86	0.93	2.43	2.62	2.52	1.09	1.26	1.16	5.86	6.31	6.07	0.95	0.95	0.96	24.72	5	1	622	0.0187272661793	3.62725838620341	3.70271517538483
266	bazille	bakteria	13	13	26	-0.62	-1.38	-1	1.19	0.96	1.13	1.77	1.77	1.77	0.83	0.73	0.76	5.46	5.31	5.38	2.07	1.65	1.83	10.71	8	1	162	0.0034933554219	3.0449579439482	2.93414785856407
246	ballast	balast	16	11	27	-0.63	-0.73	-0.67	1.09	0.65	0.92	1.94	1.64	1.81	0.93	0.92	0.92	5.56	4.73	5.22	1.15	2.33	1.74	2.23	6	3	119	0.00313321568769	2.91195158559186	2.93764213623961
244	balkon	balkon	9	18	27	0.78	1.11	1	1.09	1.08	1.07	2.22	1.61	1.81	0.67	0.98	0.92	6.44	6.61	6.56	0.73	0.78	0.75	16.28	6	1	311	0.00925559116937	3.32692493356268	3.55017035831835
247	ballon	balon	14	13	27	0.64	1.23	0.93	1.08	0.93	1.04	1.5	2.38	1.93	0.94	1.26	1.17	6.64	6.92	6.78	0.63	0.28	0.51	6.65	5	1	581	0.0138653797673	3.59769332419413	3.50987388681941
248	balsam	balsam	15	11	26	1.2	1.73	1.42	1.08	1.01	1.06	1.93	1.73	1.85	0.88	0.9	0.88	6	6.27	6.12	1.13	1.35	1.21	3.53	6	1	180	0.00475384449166	3.09044891441342	3.19456402220202
250	banane	bananowy	15	11	26	0.4	0.64	0.5	1.68	2.01	1.79	1.93	2.27	2.08	0.88	1.19	1.02	6.13	6.36	6.23	1.25	0.67	1.03	0.91	8	3	128	0.00306118774084	2.94336004984349	2.57828510497372
251	bandit	bandyta	13	13	26	-1.31	-2	-1.65	1.11	0.71	0.98	2.08	2.85	2.46	0.86	1.14	1.07	6.15	5.46	5.81	0.99	1.05	1.06	18.15	7	1	384	0.0106601361328	3.41823106905274	3.44245019674827
254	banner	baner	11	16	27	-0.45	0.13	-0.11	0.82	1.09	1.01	2.09	1.69	1.85	0.94	1.01	0.99	5.64	6.69	6.26	1.69	1.01	1.4	1.8	5	1	37	0.000828321388699	2.41255393616105	2.63337107681167
252	bank	bank	14	12	26	-0.5	-0.17	-0.35	1.61	0.94	1.32	2.79	1.83	2.35	0.89	0.94	1.02	6.29	6.33	6.31	0.83	0.98	0.88	305.01	4	1	4234	0.0727482263118	4.45962375421096	4.73811990648574
1825	pleite	bankructwo	14	12	26	-2.43	-2.5	-2.46	0.51	0.52	0.51	3.07	3.25	3.15	0.92	1.22	1.05	6	4.67	5.38	0.96	1.5	1.39	9.23	10	1	158	0.00489790038535	3.03416746386469	3.22676430278245
255	bar	bar	11	16	27	0.82	1.19	1.04	0.98	1.28	1.16	2.55	2.69	2.63	1.13	1.35	1.24	6.18	6.69	6.48	1.6	0.48	1.09	34.89	3	1	3173	0.0736485756474	4.33437726196307	4.1615079070576
256	barbar	barbarzyńca	14	12	26	-0.71	-1.5	-1.08	1.68	1.31	1.55	2.71	2.67	2.69	1.07	0.98	1.01	5.43	4.58	5.04	1.4	1.68	1.56	3.89	11	1	102	0.00273706198005	2.84560756424941	2.95807511039232
258	barriere	bariera	14	13	27	-0.43	-1.77	-1.07	0.85	0.83	1.07	2.43	2.85	2.63	1.22	1.07	1.15	5.5	5.46	5.48	1.56	1.39	1.45	27.09	7	1	216	0.00594230561458	3.16923007339277	3.35994974739369
262	batterie	bateria	13	13	26	0.54	0.31	0.42	0.88	1.03	0.95	1.38	1.77	1.58	0.65	1.01	0.86	6.69	6	6.35	0.63	1.58	1.23	12.66	7	1	615	0.0173227212158	3.62235105170866	3.47223216973997
2254	spielen	bawić	14	13	27	1.71	1.54	1.63	0.83	1.45	1.15	3.07	3.08	3.07	1.21	1.44	1.3	5.86	5.77	5.81	0.86	1.74	1.33	64.38	5	2	4993	0.142039111175	4.53121887755957	4.39995146694677
690	fasan	bażant	9	18	27	1.11	0.72	0.85	1.17	0.96	1.03	2.11	1.67	1.81	0.93	1.08	1.04	5.67	6.39	6.15	1.5	1.2	1.32	2.07	6	1	32	0.000756293441855	2.35128427942213	2.51156614427586
1230	kreisel	bąk	14	13	27	0.5	-0.08	0.22	2.07	1.98	2.01	2.71	2.69	2.7	1.27	1.44	1.32	6.43	6.31	6.37	0.85	1.25	1.04	10.58	3	1	50	0.00140454496345	2.54034051564217	3.23726820994993
243	balken	belka	14	13	27	-0.14	0.31	0.07	1.61	0.95	1.33	2.43	1.69	2.07	1.45	1.03	1.3	6.36	6.38	6.37	1.08	1.12	1.08	16.59	5	1	72	0.0021608384053	2.69609319966469	3.21927058251915
328	benzin	benzyna	14	12	26	0.43	-0.17	0.15	1.5	0.83	1.26	2.07	1.67	1.88	1.33	0.98	1.18	6.43	5.83	6.15	0.76	0.94	0.88	13.52	7	1	477	0.0139734216876	3.51219823615636	3.45255188979241
348	bestie	bestia	15	11	26	-0.87	-1.36	-1.08	1.6	1.75	1.65	3.07	3.09	3.08	1.49	1.38	1.41	6.07	5.82	5.96	0.88	1.6	1.22	7.6	6	1	1405	0.0282349551626	3.98075566022804	3.71943057701193
161	arg	bestialski	16	11	27	-2.13	-2.09	-2.11	0.96	0.83	0.89	3.31	2.91	3.15	1.2	1.45	1.29	5.13	3.36	4.41	1.41	2.06	1.89	1.18	10	3	17	0.000540209601325	2.08804284464754	2.34520954455802
2290	stauchen	besztać	14	13	27	-1.5	-1	-1.26	1.09	1.58	1.35	2.64	2.77	2.7	1.08	1.17	1.1	5.07	5.15	5.11	1.44	1.52	1.45	0.46	7	2	24	0.000864335362121	2.23071034821628	2.07144525632812
2749	wehrlos	bezbronny	16	11	27	-1.19	-1.09	-1.15	1.22	1.14	1.17	3.19	1.91	2.67	1.33	1.22	1.41	5.81	4.82	5.41	1.11	2.09	1.62	7.64	9	3	240	0.00806713004646	3.21478738211911	3.22562500092839
2863	ziellos	bezcelowy	10	17	27	-1.5	-1.12	-1.26	0.71	0.86	0.81	2	2.24	2.15	1.33	0.83	1.03	4.5	5.06	4.85	1.35	1.64	1.54	1.57	9	3	59	0.00183671264451	2.61092158992788	2.43764213623961
2083	schimpf	bezcześcić	13	13	26	-2	-2.15	-2.08	0.91	1.07	0.98	2.69	2.69	2.69	1.03	1.11	1.05	5.46	5.23	5.35	1.51	1.54	1.5	0.51	10	2	19	0.000684265495012	2.13380033520822	2.0229902498241
410	bodenlos	bezdenny	14	12	26	-0.5	0.33	-0.12	1.02	0.78	0.99	2.07	1.92	2	0.83	0.9	0.85	4.07	3.58	3.85	1.94	1.56	1.76	0.8	8	3	6	0.00021608384053	1.6778683795585	1.64450927416724
1002	herzlos	bezduszny	11	16	27	-1.82	-2.38	-2.15	1.6	0.72	1.17	2.91	3.13	3.04	0.94	1.15	1.06	4.82	5.69	5.33	1.94	1.3	1.62	2.35	9	3	102	0.00338531350164	2.84560756424941	2.73479747886529
2441	tonlos	bezdźwięczny	14	12	26	-0.07	0.25	0.08	1.38	0.97	1.2	1.64	1.83	1.73	0.63	0.94	0.78	5.21	4.25	4.77	1.53	1.22	1.45	0.23	12	3	3	3.60139734217e-05	1.4348303308722	1.66236705030051
1212	kopflos	bezgłowy	14	13	27	-0.29	-1	-0.63	1.2	1.29	1.28	2.36	2.92	2.63	1.22	1.26	1.24	6.14	6.23	6.19	0.77	1.09	0.92	0.25	8	3	27	0.000792307415277	2.27992837088646	2.15302594381663
1639	namenlos	bezimienny	11	16	27	0	-1.06	-0.63	1.18	1.24	1.31	1.91	2.25	2.11	1.04	0.93	0.97	3.82	4.19	4.04	2.18	1.94	2.01	2.89	10	3	76	0.00205279648504	2.71926106471672	2.73356590032456
1663	neidlos	bezinteresowny	15	11	26	1.4	2.09	1.69	1.45	0.83	1.26	2.33	2	2.19	1.35	0.89	1.17	5.53	4.91	5.27	1.68	2.02	1.82	4.66	14	3	58	0.00205279648504	2.60362235118638	2.68956268787341
787	friede	bezkonfliktowy	14	12	26	1.14	1.5	1.31	1.23	0.67	1.01	1.86	2.33	2.08	0.77	0.98	0.89	5.5	4.92	5.23	1.51	1.51	1.5	0.65	14	3	3	0.000108041920265	1.4348303308722	1.85436916566488
1568	mondlos	bezksiężycowy	9	18	27	-0.22	-0.44	-0.37	1.2	1.04	1.08	2.67	1.44	1.85	0.87	0.86	1.03	5.11	5.39	5.3	1.96	1.82	1.84	0.2	13	3
2179	sicherheit	bezpieczny	13	13	26	2	2.38	2.19	1	0.51	0.8	2.46	2.69	2.58	1.39	1.03	1.21	6.15	6.15	6.15	1.21	0.8	1.01	60.3	10	3	4015	0.110706954298	4.4365640436812	4.25572896685213
1009	hilflos	bezradny	13	13	26	-2.15	-1.62	-1.88	0.69	0.87	0.82	3.08	2.77	2.92	1.12	0.83	0.98	5.77	5.38	5.58	0.93	1.45	1.21	12.25	8	3	252	0.00806713004646	3.23589086072006	3.4402323924915
2895	zwecklos	bezsensowny	9	18	27	-1	-1.72	-1.48	1.32	0.89	1.09	2.33	2.22	2.26	1	1	0.98	4.89	4.28	4.48	1.76	1.87	1.83	6.58	11	3	91	0.00316922966111	2.79655816688979	2.87800659935697
1418	machtlos	bezsilny	14	13	27	-1.57	-2.15	-1.85	0.76	0.9	0.86	3.14	3.15	3.15	1.17	1.46	1.29	5.21	5.85	5.52	1.76	1.28	1.55	6.3	8	3	249	0.00785104620593	3.23071034821628	3.25041267982835
2776	wertlos	bezwartościowy	14	13	27	-1.36	-2.08	-1.7	1.15	0.86	1.07	2.43	2.92	2.67	0.85	1.26	1.07	4.64	4.38	4.52	2.06	1.76	1.89	1.81	14	3	230	0.00741887852487	3.19638231943638	2.86847570696333
2492	trommel	bęben	14	12	26	0.71	0.08	0.42	1.07	1.62	1.36	2.5	2.08	2.31	0.94	1.16	1.05	6.29	5.75	6.04	1.33	1.82	1.56	7.75	5	1	228	0.00493391435877	3.19260582188413	3.33324175948905
261	bastard	bękart	15	11	26	-1	-2	-1.42	1.2	1.1	1.24	2.13	2.45	2.27	1.06	1.13	1.08	4.93	4.64	4.81	1.83	1.91	1.83	1.75	6	1	374	0.00990384269096	3.40680160727196	3.01749255767336
852	gejammer	biadolić	14	13	27	-1.07	-1.85	-1.44	1.27	0.99	1.19	2.36	3.08	2.7	1.08	1.04	1.1	5.07	5.69	5.37	1.73	1.38	1.57	1.04	8	2	31	0.00111643317607	2.33792031786414	2.36720016082545
377	bibel	biblijny	10	17	27	0.4	0.47	0.44	1.35	0.94	1.09	2.1	1.59	1.78	0.99	0.62	0.8	4.6	5.24	5	1.43	1.52	1.49	10.37	8	3	61	0.00198076853819	2.62516202904249	2.86868573001812
1773	peitsche	bicz	15	11	26	-0.8	-1.64	-1.15	1.26	1.03	1.22	2.6	3	2.77	1.18	0.63	0.99	6.07	6.27	6.15	1.1	0.9	1.01	2.77	4	1	124	0.00338531350164	2.92968035255229	2.98849658418452
2091	schlagen	bić	10	17	27	-2.1	-2	-2.04	0.74	1.06	0.94	2.6	3.29	3.04	1.35	1.21	1.29	5.8	6.65	6.33	0.92	0.61	0.83	54.03	3	2	2799	0.0734324918068	4.27992837088646	4.18960301795495
1961	rennen	biec	14	13	27	1.36	0.85	1.11	1.5	1.41	1.45	3	3.15	3.07	1.41	1.52	1.44	6.07	6.38	6.22	1.44	0.77	1.15	46.68	4	2	1081	0.0322685201858	3.86699760031479	3.77920669821531
166	armut	bieda	16	11	27	-2.06	-1.82	-1.96	0.77	0.75	0.76	3.19	2	2.7	0.91	0.89	1.07	5.75	5.36	5.59	1	1.69	1.31	29.29	5	1	189	0.00576223574747	3.11152394049707	3.53578141617225
1521	mikado	bierki	10	17	27	1.3	1.47	1.41	0.82	0.87	0.84	2.6	2.18	2.33	1.43	1.01	1.18	6.4	6.12	6.22	0.97	1.36	1.22	0.86	6	1	15	0.000468181654482	2.03689032220016	2.35055946722979
2537	umtrunk	biesiada	13	13	26	1.54	1.85	1.69	1.39	0.99	1.19	2.85	3.08	2.96	1.63	1.26	1.43	6.46	6.31	6.38	0.88	0.75	0.8	5.81	8	1	19	0.000288111787374	2.13380033520822	2.75193119819109
1281	laufbahn	bieżnia	10	17	27	1.1	1.29	1.22	0.74	1.05	0.93	2.2	2.88	2.63	1.14	1.27	1.24	5.8	6.53	6.26	1.32	0.72	1.02	2.06	7	1	23	0.000828321388699	2.21298158125584	2.4184844873685
383	bikini	bikini	13	13	26	2	1.15	1.58	1.15	1.34	1.3	3.08	2.46	2.77	1.5	1.51	1.5	6.54	6.69	6.62	0.78	0.75	0.75	0.85	6	1	681	0.0181150286311	3.66655471420072	3.33520091811819
384	bilanz	bilans	14	13	27	0.14	-0.15	0	0.53	1.07	0.83	1.57	2.38	1.96	1.02	1.12	1.13	5.29	5.38	5.33	1.33	1.5	1.39	20.87	6	1	147	0.00482587243851	3.0030320549392	3.56779092591528
392	bischof	biskup	14	13	27	-0.93	-0.31	-0.63	1	1.49	1.28	2.14	2.15	2.15	1.17	1.46	1.29	6.29	5.77	6.04	1.2	1.59	1.4	48.42	6	1	425	0.00709475276407	3.46217993864696	3.88458094012482
2086	schlacht	bitwa	14	13	27	0.71	-0.92	-0.07	1.73	1.61	1.84	3.71	3.08	3.41	0.99	1.44	1.25	6.21	5.69	5.96	1.31	1.6	1.45	34.03	5	1	1276	0.0339251629632	3.93896123680765	3.91305669777285
451	büro	biurowy	14	12	26	-0.79	-0.08	-0.46	1.19	0.9	1.1	2.07	2.08	2.08	1.27	1.16	1.2	6.07	5.58	5.85	0.92	0.9	0.92	11.33	7	3	86	0.00270104800663	2.77228959216286	3.02730630182697
454	busen	biust	16	11	27	2.44	1.18	1.93	0.51	1.17	1.04	3.69	2.18	3.07	0.79	1.17	1.21	6.94	6.73	6.85	0.25	0.65	0.46	5.73	5	1	382	0.0106961501062	3.41596911351286	3.45510632043227
2106	schmuck	biżuteria	10	17	27	0.9	1.47	1.26	0.88	1.07	1.02	2.3	2.47	2.41	1.42	1.18	1.25	6.3	6.76	6.59	0.95	0.56	0.75	9.04	9	1	361	0.0112003457341	3.3914789100774	3.39715986393676
907	glanz	blask	14	12	26	1.14	1.42	1.27	1.35	1.08	1.22	2.71	3	2.85	1.14	0.95	1.05	6.07	6.17	6.12	1.14	1.19	1.14	22.24	5	1	871	0.0231569849101	3.77328682447681	3.87533655848554
1634	nah	bliski	15	11	26	1.93	2.73	2.27	0.96	0.47	0.87	2.73	3.27	2.96	1.1	1.19	1.15	6.07	5.73	5.92	1.49	1.62	1.52	262.19	6	3	1408	0.0441171174416	3.98168133265359	4.10907197619563
1635	nähe	bliskość	13	13	26	1.85	2.69	2.27	1.41	0.48	1.12	2.92	3.69	3.31	1.44	1.38	1.44	6.38	6.38	6.38	0.87	0.77	0.8	11.87	8	1	211	0.00691468289696	3.15910620047299	3.4828012137987
1641	narbe	blizna	9	18	27	-1	-1.33	-1.22	1.22	1.08	1.12	2.78	2.22	2.41	0.83	1.31	1.19	5.89	6.28	6.15	1.27	1.13	1.17	6.65	6	1	457	0.013325170166	3.49363581754811	3.34903602667228
402	blondine	blondynka	10	17	27	1.4	0.06	0.56	0.97	1.3	1.34	2.7	2.12	2.33	1.34	1.05	1.18	6.6	6.59	6.59	0.7	0.62	0.64	5.34	9	1	657	0.0200957971693	3.65099623315819	3.65451579638595
404	bluse	bluzka	14	12	26	0.57	0.5	0.54	0.76	0.67	0.71	1.79	1.67	1.73	0.89	0.78	0.83	6	6.33	6.15	1.3	1.23	1.26	9.08	6	1	239	0.00720279468434	3.21298158125584	3.19081947596875
2790	winseln	błagalny	14	13	27	-0.5	-1.23	-0.85	1.16	1.01	1.13	2.21	2.69	2.44	1.19	1.11	1.15	4.71	4.62	4.67	2.13	1.8	1.94	0.23	8	3	1	3.60139734217e-05	1.13380033520822	1.80413668205233
1644	narr	błazen	10	17	27	-0.1	-0.53	-0.37	1.45	1.33	1.36	2.3	2.41	2.37	0.95	1.06	1.01	5.8	6	5.93	1.03	1.12	1.07	2.74	6	1	168	0.00522202614614	3.06065704415791	3.04339028045236
700	fehler	błąd	14	12	26	-1.29	-1.83	-1.54	1.2	0.94	1.1	2.86	3.5	3.15	0.66	1	0.88	4.79	6	5.35	1.19	0.95	1.23	138.01	4	1	10706	0.25944466453	4.86243814221956	4.81462914635768
2155	segen	błogosławić	11	16	27	1.55	1.38	1.44	0.93	1.54	1.31	2.36	2.5	2.44	0.92	1.21	1.09	5.55	5.69	5.63	1.86	1.49	1.62	8.95	11	2	39	0.00126048906976	2.4348303308722	2.46903755116934
2156	segnen	błogosławiony	15	10	25	1.6	1.8	1.68	1.5	1.99	1.68	2.13	2.9	2.44	1.13	1.29	1.23	4.07	3.9	4	1.83	2.42	2.04	1.18	13	3	443	0.0116685273886	3.48015330965886	3.32440534017025
2268	spritzig	błyskotliwy	14	12	26	2	1.83	1.92	0.68	0.94	0.8	3.36	3	3.19	0.63	1.13	0.9	5.07	5.08	5.08	1.07	1.56	1.29	5.38	11	3	219	0.00716678071092	3.17519302036644	3.18814639523407
2323	storch	bocian	13	13	26	1.08	1.38	1.23	1.04	1.04	1.03	1.54	2	1.77	0.78	1.22	1.03	6.77	6.69	6.73	0.44	0.63	0.53	8.76	6	1	67	0.00208881045846	2.66527925225047	3.10847295297952
2486	trieb	bodziec	14	13	27	0.86	0.77	0.81	1.03	0.73	0.88	2.57	2.46	2.52	1.09	1.39	1.22	4.93	4.46	4.7	1.73	1.27	1.51	11.53	7	1	69	0.00226888032557	2.67786837955849	3.00041288868784
1943	reichtum	bogaty	14	13	27	1	0.85	0.93	1.36	1.07	1.21	2.21	2.54	2.37	0.97	1.2	1.08	5.71	6.31	6	1.44	0.75	1.18	80.68	6	3	2722	0.0747650088234	4.2678179808842	4.18333600641196
985	held	bohaterski	14	13	27	1.86	1.85	1.85	1.03	0.99	0.99	2.93	3.23	3.07	1.44	1.17	1.3	5.21	5.08	5.15	1.58	1.66	1.59	5.42	10	3	148	0.00475384449166	3.00595660795651	2.99865900922206
2825	zaghaft	bojaźliwy	9	18	27	-0.78	-1.33	-1.15	0.97	0.84	0.91	2.44	2.17	2.26	0.73	0.92	0.86	5	4.89	4.93	1.32	1.68	1.54	0.62	9	3	33	0.00115244714949	2.36424925658649	2.3327977526955
1306	leiden	boleć	14	12	26	-2.07	-2.08	-2.08	0.73	1.08	0.89	3.07	3.25	3.15	1	1.14	1.05	5.79	5.75	5.77	0.89	1.36	1.11	40.39	5	2	974	0.0321604782656	3.82177495524278	3.64663156529488
2853	zerrung	bolesny	9	17	26	-1.89	-2.29	-2.15	0.93	0.77	0.83	3.11	2.82	2.92	1.05	1.24	1.16	5.11	5.94	5.65	1.27	1.43	1.41	23.89	7	3	248	0.00821118594014	3.22896968663997	3.40359979478023
414	bombe	bomba	14	12	26	-0.79	-1.92	-1.31	1.76	1.51	1.72	3.14	3.83	3.46	0.95	1.34	1.17	5.5	6.33	5.88	1.51	1.23	1.42	25.23	5	1	3732	0.0718838909497	4.40482832947054	4.15686950467283
415	bomber	bombowiec	14	12	26	-1.43	-1.58	-1.5	1.16	1.08	1.1	2.71	2.92	2.81	0.83	1.62	1.23	6.14	5.42	5.81	0.77	1.78	1.36	2.62	9	1	137	0.00345734144848	2.97264942594547	2.91465613126781
463	dachs	borsuk	14	12	26	0.5	0.83	0.65	1.29	0.72	1.06	1.64	1.83	1.73	1.15	0.83	1	5.64	6.42	6	1.69	1	1.44	1.55	6	1	87	0.00212482443188	2.77725301169441	2.84032962591344
378	biber	bóbr	14	13	27	1	0.92	0.96	1.47	1.12	1.29	2.07	1.85	1.96	1.38	0.9	1.16	6.29	6.46	6.37	1.49	1.13	1.31	0.84	4	1	187	0.00396153707639	3.10692818880792	3.04732765732021
917	gott	bóg	11	16	27	1.18	1.56	1.41	1.83	1.31	1.53	3	2.81	2.89	1.48	1.33	1.37	2.82	3.63	3.3	2.48	2.31	2.37	267.63	3	1	20312	0.282853747254	5.14054440806133	5.03226376804333
2104	schmerz	ból	9	18	27	-1.89	-2.5	-2.3	1.27	0.79	0.99	3.56	3.22	3.33	1.33	1.17	1.21	6	6.17	6.11	1	1.42	1.28	77.4	3	1	8567	0.193359023301	4.76564979736804	4.66844501702447
1660	nehmen	brać	15	11	26	0	-0.09	-0.04	0.93	1.45	1.15	1.73	2.73	2.15	0.8	0.79	0.92	6	5.82	5.92	1	1.33	1.13	258.07	4	2	5878	0.161054489142	4.60207379973332	4.58228074365261
1450	mangel	brak	16	11	27	-1.13	-1.64	-1.33	1.02	1.03	1.04	2.25	2	2.15	1.13	1.1	1.1	5.19	4	4.7	1.64	2.28	1.98	263.44	4	1	11636	0.26218172651	4.89861137386396	5.09822571259778
699	fehlen	brakować	16	11	27	-1.31	-1	-1.19	0.95	0.63	0.83	2.94	2.27	2.67	0.93	1.1	1.04	5.25	4.82	5.07	1.65	1.66	1.64	105.77	8	2	710	0.0231569849101	3.684639940274	3.62404905935606
436	bruder	brat	14	13	27	1.64	2	1.81	1.08	1.63	1.36	2.71	3	2.85	1.33	1.29	1.29	5.57	6.77	6.15	1.91	0.83	1.59	124.52	4	1	15772	0.252025786005	5.03068464286266	4.83186334277888
433	bronze	brąz	14	13	27	0.5	0.69	0.59	0.94	0.85	0.89	1.71	1.85	1.78	0.91	0.8	0.85	6.36	5.92	6.15	1.01	1.55	1.29	8.82	4	1	99	0.00309720171427	2.83277033954424	3.25586750974103
2737	warze	brodawka	14	12	26	-0.64	-0.5	-0.58	1.22	1.09	1.14	1.93	2	1.96	0.83	1.21	1	6.29	6	6.15	0.91	1.54	1.22	1.2	8	1	26	0.000756293441855	2.26413410370323	2.0881571340716
2748	wehren	bronić	14	13	27	1	1.46	1.22	1.71	1.39	1.55	3.36	3.15	3.26	1.08	1.28	1.16	5.5	4.77	5.15	1.56	1.64	1.61	60.99	6	2	3197	0.088990528325	4.33764879895445	4.3939498752188
2712	waffe	broń	10	17	27	-0.2	-1.59	-1.07	1.32	1.06	1.33	2.6	2.88	2.78	1.26	1.05	1.12	6.2	6.53	6.41	1.03	0.8	0.89	111.5	4	1	27414	0.342636943134	5.27075858976374	4.9640458246403
2107	schmutz	brud	14	12	26	-1.71	-2.08	-1.88	1.07	0.79	0.95	2.79	2.83	2.81	0.97	1.11	1.02	5.93	5.75	5.85	1	1.48	1.22	8.47	4	1	528	0.0144416033421	3.55622601157942	3.57617665338545
2288	stau	brudny	13	13	26	-1.46	-1.54	-1.5	1.05	1.13	1.07	2.31	2.08	2.19	0.95	0.86	0.9	6.08	5.92	6	0.86	1.19	1.02	26.66	6	3	1238	0.0365181690496	3.9258416459203	3.76075956402004
439	brutal	brutalny	14	13	27	-1.79	-2.38	-2.07	0.89	1.19	1.07	3	3.46	3.22	1.3	1.05	1.19	5.93	5.46	5.7	1.07	1.2	1.14	15.21	8	3	579	0.0190153779667	3.59619833310718	3.54776399790075
429	brigade	brygada	15	11	26	0.47	0.36	0.42	0.92	0.81	0.86	1.87	1.73	1.81	0.99	1.01	0.98	5.53	5.36	5.46	1.25	1.36	1.27	14.12	7	1	292	0.00720279468434	3.29963795989835	3.44103198870622
430	brillant	brylantowy	14	12	26	1.21	1.33	1.27	1.25	1.3	1.25	2.29	2.5	2.38	1.07	1.24	1.13	6.14	5.75	5.96	1.03	1.22	1.11	0.66	10	3	16	0.000360139734217	2.06321926092251	2.12128557688275
432	britisch	brytyjski	14	13	27	1.14	1.23	1.19	1.1	1.48	1.27	2	2.85	2.41	1.11	1.28	1.25	5.71	5.54	5.63	1.68	1.51	1.57	44.71	9	3	558	0.0155580365182	3.58018214743066	3.7958487947783
2439	ton	brzmieć	14	12	26	1.36	1.08	1.23	1.08	1	1.03	2.21	2.33	2.27	0.97	1.3	1.12	4.79	4.92	4.85	1.85	1.24	1.57	63.9	7	2	521	0.0172867072424	3.5504408425465	3.53637431003123
390	birke	brzoza	15	11	26	0.67	0.73	0.69	1.72	0.9	1.41	2	1.73	1.88	1.13	0.9	1.03	6.73	6.73	6.73	0.59	0.65	0.6	6.17	6	1	22	0.000504195627904	2.19449817556183	2.72700417765938
442	buddha	budda	16	11	27	0.38	0.91	0.59	1.41	1.3	1.37	1.63	1.36	1.52	1.15	0.67	0.98	5.25	5.91	5.52	1.61	1.3	1.5	3.85	5	1	490	0.00720279468434	3.52385183166721	3.3516018622551
263	bauen	budować	10	17	27	1.6	0.94	1.19	0.7	1.14	1.04	2.8	2.06	2.33	1.23	0.97	1.11	5.9	5.94	5.93	0.74	1.09	0.96	100.58	7	2	856	0.0259300608636	3.76575116146744	4.07150830673242
2741	wecken	budzić	9	18	27	-1.56	-0.83	-1.07	1.01	1.42	1.33	3.67	1.89	2.48	1	1.18	1.4	6.22	6	6.07	0.67	1.08	0.96	90.46	6	2	740	0.0250657255015	3.70258854752357	3.88776863691233
2742	wecker	budzik	14	12	26	-1.21	-2.33	-1.73	1.05	1.07	1.19	2.93	4.08	3.46	1.07	1.24	1.27	5.93	6.67	6.27	1.33	0.65	1.12	3.1	6	1	330	0.0097958007707	3.35259833331996	3.36133019724696
441	buche	buk	14	13	27	0.93	0.92	0.93	1.14	1.04	1.07	1.64	1.69	1.67	0.93	1.03	0.96	6.43	5.08	5.78	0.65	1.71	1.42	4.18	3	1	49	0.000792307415277	2.53174034388026	2.86304464331244
2335	strauß	bukiet	10	17	27	1.4	1.65	1.56	0.7	0.93	0.85	2.7	2.71	2.7	0.95	1.05	0.99	6.3	6.71	6.56	0.95	0.69	0.8	7.06	6	1	414	0.0127489465913	3.45081843625633	3.51287821618894
446	bumerang	bumerang	14	13	27	0.64	0.62	0.63	0.84	0.87	0.84	1.86	1.92	1.89	1.17	0.76	0.97	6.64	6.69	6.67	0.5	0.63	0.55	1.46	8	1	66	0.00198076853819	2.65884514224506	2.90765121374344
448	bunker	bunkier	14	12	26	-0.79	-1.33	-1.04	1.19	1.56	1.37	2.36	2.67	2.5	0.84	1.37	1.1	6	5.67	5.85	0.96	1.87	1.43	5.82	7	1	335	0.00691468289696	3.35910961693408	3.28507142889188
1512	meuterei	bunt	14	12	26	0	-1.42	-0.65	1.62	1.44	1.67	3.36	3.25	3.31	1.01	1.36	1.16	5.07	5.5	5.27	1.33	0.9	1.15	23.22	4	1	754	0.0190153779667	3.71071729117343	3.87765862685551
1920	rebell	buntownik	11	16	27	1.18	0	0.48	1.4	1.55	1.58	3.55	3.13	3.3	0.82	1.09	0.99	5.45	5.69	5.59	1.13	1.3	1.22	4.1	9	1	106	0.00309720171427	2.86215411722945	2.83321444217995
2066	schelte	bura	14	13	27	-0.43	-0.62	-0.52	1.5	1.26	1.37	2.21	2.15	2.19	1.12	1.34	1.21	4.5	4.46	4.48	2.41	1.9	2.14	2.76	4	1	19	0.00064825152159	2.13380033520822	2.35199594815265
896	gewitter	burzowy	16	11	27	0.88	0.45	0.7	1.09	1.37	1.2	2.69	2.55	2.63	1.3	1.29	1.28	6.13	6.36	6.22	0.89	0.81	0.85	1.4	7	3	50	0.00126048906976	2.54034051564217	2.29932435788019
2126	schuh	but	9	18	27	0.11	0.61	0.44	0.33	0.92	0.8	1.56	1.39	1.44	0.88	0.78	0.8	6.44	6.72	6.63	0.73	0.67	0.69	54.13	3	1	3659	0.0498433392156	4.39625142493865	4.05679624548903
737	flasche	butelka	14	12	26	0.64	-0.08	0.31	1.15	1.16	1.19	2.21	1.92	2.08	1.25	1.24	1.23	6.43	5.92	6.19	0.85	2.11	1.55	44.27	7	1	997	0.0299276119134	3.83190088083161	3.75765047361056
444	bulle	byczy	14	12	26	0.5	0.5	0.5	0.94	1	0.95	2.21	2	2.12	1.25	1.13	1.18	5.07	3.83	4.5	1.9	1.64	1.86	0.57	5	3	27	0.000540209601325	2.27992837088646	2.34520954455802
2315	stier	byk	13	13	26	0.46	0.15	0.31	1.33	0.8	1.09	1.85	1.92	1.88	0.8	1.19	0.99	6.69	6.69	6.69	0.63	0.63	0.62	11.09	3	1	587	0.0134332120863	3.60214766562038	3.57339256112254
67	agil	bystry	11	16	27	1.82	2.13	2	0.87	0.96	0.92	2.91	2.56	2.7	0.94	1.26	1.14	4.82	6.06	5.56	1.78	0.93	1.45	8.04	6	3	1500	0.0451975366442	4.00915103178751	3.71050913942294
472	dasein	byt	14	13	27	0.57	0.77	0.67	0.65	0.83	0.73	1.64	1.85	1.74	0.93	0.9	0.9	4.14	2.08	3.15	2.07	1.8	2.18	29.15	3	1	267	0.00828321388699	3.26090513357303	3.65529882556756
2565	unsinn	bzdura	14	13	27	-0.86	-1.38	-1.11	1.17	0.77	1.01	2.36	2.85	2.59	1.15	1.41	1.28	5.29	5.15	5.22	1.82	1.72	1.74	13.33	6	1	2570	0.0716317931357	4.2428724161871	4.01592377841389
1260	küssen	całować	14	13	27	2.07	2.38	2.22	1.07	1.04	1.05	3.64	3.92	3.78	1.45	1.26	1.34	6.64	6.77	6.7	0.63	0.6	0.61	21.18	7	2	1184	0.0348255122988	3.90648868989036	3.74352738551017
2898	zwiebel	cebulowy	9	18	27	0.33	0.39	0.37	1.66	1.24	1.36	2.33	1.5	1.78	1.12	0.62	0.89	5.56	5.78	5.7	1.24	1.44	1.35	0.21	8	3	32	0.000900349335542	2.35128427942213	2.14232687146602
1506	merkmal	cecha	11	16	27	-0.18	0.13	0	0.6	0.62	0.62	1.45	1.38	1.41	0.82	0.62	0.69	3.91	5	4.56	2.21	1.15	1.72	77.59	5	1	455	0.0150178269168	3.49173518220867	3.64994503950386
2860	ziegel	ceglany	13	13	26	0.38	0.23	0.31	1.12	0.6	0.88	1.85	1.46	1.65	1.34	0.78	1.09	6.23	6.31	6.27	1.01	0.75	0.87	3.34	7	3	30	0.000900349335542	2.32413203337851	2.59162773425815
2894	zweck	cel	11	16	27	1.45	2.31	1.96	1.13	0.79	1.02	3.09	3.25	3.19	1.04	1.06	1.04	5.09	5.94	5.59	2.34	1	1.69	438.73	3	1	9297	0.19714049051	4.80115988139131	4.87731700824009
2848	zelle	cela	14	13	27	-0.86	-1.92	-1.37	1.7	0.86	1.45	2.5	2.92	2.7	1.09	1.66	1.38	6.07	6	6.04	1.27	1.29	1.26	24.5	4	1	379	0.0109482479202	3.41255393616105	3.46285349814388
715	festtag	celebrować	10	17	27	1.4	1.35	1.37	1.51	1.41	1.42	2.6	2.76	2.7	0.84	0.83	0.82	5.4	5.59	5.52	1.17	1.58	1.42	3.79	10	2	34	0.00118846112292	2.37683838389451	2.55096595248867
726	filmstar	celebryta	14	13	27	-1.07	-1.62	-1.33	1.14	0.96	1.07	2.36	2.23	2.3	1.28	0.93	1.1	6	6.46	6.22	1.36	0.97	1.19	0.53	9	1	6	0.00021608384053	1.6778683795585	1.71757329200636
770	fracht	celnik	14	12	26	-1.36	-1.42	-1.38	0.93	1	0.94	2.43	2	2.23	1.09	1.35	1.21	5.71	5.33	5.54	1.2	1.78	1.48	8.62	6	1	28	0.000900349335542	2.29516833744319	2.75035552829731
1852	preis	cena	11	16	27	-0.64	-0.31	-0.44	0.92	0.7	0.8	1.91	1.69	1.78	0.83	0.7	0.75	5.64	6.13	5.93	1.29	1.02	1.14	284.78	4	1	2555	0.0734685057802	4.2403311890306	4.54892841090505
2057	schätzen	cenić	14	12	26	1.07	1.42	1.23	1.14	0.79	0.99	2.07	2.67	2.35	0.83	0.89	0.89	5.57	4.08	4.88	1.02	1.44	1.42	33.29	5	2	91	0.00316922966111	2.79655816688979	3.03523308367368
2775	wert	cenny	10	17	27	1.2	1.41	1.33	1.03	1.06	1.04	2.5	2.24	2.33	0.97	0.75	0.83	5	5.88	5.56	1.76	1.05	1.4	45.94	5	3	817	0.02715453596	3.74552364321556	3.74026272647932
1552	mittel	centralny	14	12	26	0	0.33	0.15	0.55	0.78	0.67	1.36	1.58	1.46	0.63	1	0.81	4.36	4.92	4.62	2.17	1.31	1.81	53.88	9	3	308	0.00821118594014	3.32272881896907	3.70944510116182
739	flegel	cham	13	13	26	-2	-2.08	-2.04	1.08	0.76	0.92	2.77	3.15	2.96	1.3	1.21	1.25	5.92	5.54	5.73	1.38	1.33	1.34	4.68	4	1	210	0.00551013793352	3.15705279484193	3.19260165236941
458	chaos	chaotyczny	14	12	26	-1.5	-1.08	-1.31	0.76	2.07	1.49	2.64	3.33	2.96	1.01	0.98	1.04	3.93	4.83	4.35	1.44	1.99	1.74	4.79	10	3	46	0.00158461483055	2.50486819747996	2.75347673667966
459	charakter	charakter	13	13	26	0.85	0.54	0.69	0.8	0.78	0.79	1.92	1.62	1.77	1.04	0.96	0.99	5.46	4.15	4.81	1.56	2.12	1.94	188.37	9	1	1728	0.0519321496741	4.07056533281816	4.56452980963505
2808	wollen	chcieć	9	18	27	1.33	1.67	1.56	0.71	1.19	1.05	3.33	2.61	2.85	0.87	1.29	1.2	5.22	5.17	5.19	1.3	1.89	1.69	1450.62	6	2	2608	0.0804192026506	4.24924441864446	4.09469272143494
945	habgier	chciwość	13	13	26	-1.23	-2.15	-1.69	1.24	0.69	1.09	2	2.92	2.46	1.08	1.26	1.24	5.62	5.62	5.62	1.26	1.12	1.17	2.64	8	1	471	0.0142255195016	3.50671233817833	3.3642613350221
1514	mickrig	cherlawy	14	12	26	-1.07	-1	-1.04	0.83	0.6	0.72	1.79	2.08	1.92	0.8	0.79	0.8	4.93	4.58	4.77	1.49	1.83	1.63	0.48	8	3	9	0.000324125760795	1.83277033954424	2.07144525632812
853	gekicher	chichot	15	11	26	0.33	0.45	0.38	1.54	2.3	1.86	2.93	3.55	3.19	1.16	1.13	1.17	6.27	6.45	6.35	1.03	0.82	0.94	2.85	7	1	124	0.00226888032557	2.92968035255229	3.07680718902401
1141	kichern	chichotać	14	13	27	1.93	1.85	1.89	1	0.99	0.97	3.21	2.92	3.07	0.97	1.66	1.33	6.07	6.15	6.11	0.92	1.07	0.97	3.17	9	2	44	0.00140454496345	2.48598285331958	2.54417954889403
2041	saufen	chlać	16	11	27	-0.63	-1.55	-1	1.78	1.13	1.59	3	2.36	2.74	1.03	1.21	1.13	6	5	5.59	0.89	1.48	1.25	1.15	5	2	72	0.00241293621925	2.69609319966469	2.54981752896947
434	brot	chleb	13	13	26	1.31	1.62	1.46	1.11	0.77	0.95	1.54	1.92	1.73	0.78	1.19	1	7	6.62	6.81	0	0.51	0.4	51.84	5	1	1986	0.0489069759067	4.13096820665405	4.27967655292777
452	bursche	chłopak	16	11	27	0.31	1.18	0.67	0.79	0.98	0.96	1.69	2.36	1.96	0.95	1.43	1.19	6.5	6.64	6.56	1.1	0.5	0.89	81.16	7	1	13167	0.272373680988	4.95229015741243	4.80091100882806
1081	junge	chłopiec	15	11	26	0.47	0.82	0.62	0.64	0.87	0.75	1.53	1.64	1.58	0.74	0.67	0.7	6.07	6.18	6.12	1.28	1.47	1.34	132.01	8	1	7325	0.151870925919	4.69763725387276	4.60906473050503
1173	knabe	chłopięcy	14	12	26	0.57	0.33	0.46	1.02	1.07	1.03	1.93	1.92	1.92	0.73	1	0.84	5.64	5.08	5.38	1.15	1.56	1.36	2.7	9	3	47	0.00158461483055	2.51401157691983	2.60753342856761
2806	wolke	chmura	11	16	27	0.64	0.56	0.59	0.92	1.09	1.01	2.27	2.06	2.15	1.01	1	0.99	6.55	6.56	6.56	0.82	1.09	0.97	31.85	6	1	456	0.0118125832823	3.49268653961409	3.59331103935326
2607	verflixt	cholerny	9	18	27	-0.67	-1.33	-1.11	1.8	1.03	1.34	3.67	2.44	2.85	1	1.15	1.23	4.33	3.67	3.89	1.66	1.57	1.6	6.91	8	3	4003	0.107861850398	4.43526440835152	3.90641371211996
956	hamster	chomik	10	17	27	0.8	0.76	0.78	1.4	1.09	1.19	2.2	1.82	1.96	1.14	0.73	0.9	6.2	6.59	6.44	1.03	0.8	0.89	1.8	6	1	167	0.00424964886376	3.0580796212701	2.88132573760416
676	fahne	chorągiew	14	13	27	0.64	0.31	0.48	1.55	1.11	1.34	2.64	1.85	2.26	1.55	1.21	1.43	6.43	5.92	6.19	0.94	1.5	1.24	5.42	9	1	27	0.00064825152159	2.27992837088646	2.72308649412038
1222	krank	chory	14	13	27	-1.64	-2.15	-1.89	0.93	1.21	1.09	2.43	3.38	2.89	1.4	1.26	1.4	6.14	6.08	6.11	1.23	1.66	1.42	114.53	5	3	6919	0.162134908344	4.672876434001	4.53531803771282
2135	schützen	chronić	16	11	27	1.44	1	1.26	1.03	1	1.02	2.56	2.36	2.48	0.96	1.36	1.12	5.81	5.09	5.52	1.22	1.76	1.48	64.3	7	2	6287	0.163179313574	4.63128287257559	4.41150795908297
462	christus	Chrystus	14	12	26	1.64	1.58	1.62	1.08	1.56	1.3	3.14	3.33	3.23	1.23	1.44	1.31	4.93	5.25	5.08	1.82	2.09	1.92	46.5	8	1	850	0.0196996434617	3.76269989962883	3.96301570362208
1086	käfer	chrząszcz	15	11	26	0.2	0.18	0.19	1.26	1.08	1.17	1.6	1.73	1.65	0.74	1.01	0.85	6.4	6.55	6.46	0.99	0.69	0.86	1.59	9	1	24	0.000756293441855	2.23071034821628	2.56483112346125
2397	taufe	chrzcić	14	12	26	0.57	0.5	0.54	1.16	1.51	1.3	2.64	2.25	2.46	1.15	1.42	1.27	5.64	6.33	5.96	1.78	0.98	1.48	1.69	7	2	15	0.000468181654482	2.03689032220016	2.19021712539956
29	abmagern	chudnąć	9	18	27	-0.33	0.61	0.3	1.58	1.46	1.54	2.89	2.56	2.67	1.27	1.38	1.33	6.11	5.61	5.78	0.6	1.61	1.37	1.55	7	2	10	0.000360139734217	1.87416302470246	2.18306339287962
1426	mager	chudy	14	12	26	0.21	-0.08	0.08	1.12	1.56	1.32	1.86	2.5	2.15	1.17	1.38	1.29	5.86	5.75	5.81	1.17	1.71	1.41	9.25	5	3	810	0.0205999927972	3.74179119375539	3.79105553253524
1377	loben	chwalić	14	13	27	0.86	1.85	1.33	1.29	1.21	1.33	2.57	3	2.78	1.02	1.22	1.12	5.79	5.15	5.48	1.19	1.46	1.34	28.22	7	2	446	0.0153419526776	3.48307786267617	3.59029393106346
1844	prahlen	chwalipięta	14	12	26	-1.5	-2.17	-1.81	0.65	0.72	0.75	2.21	2.92	2.54	0.7	1.08	0.95	4.93	5.42	5.15	1.38	1.51	1.43	0.06	11	1	27	0.000936363308964	2.27992837088646	1.8970842633272
2555	unkraut	chwast	9	17	26	-1.11	-0.41	-0.65	0.6	1.06	0.98	1.44	1.88	1.73	0.73	0.78	0.78	5.89	6.29	6.15	1.17	1.36	1.29	4.6	6	1	67	0.00162062880398	2.66527925225047	2.69850167611616
1263	labil	chwiejny	14	12	26	-0.5	-1	-0.73	1.34	0.6	1.08	2.07	2.25	2.15	0.83	0.87	0.83	6	5.25	5.65	0.88	1.42	1.2	3.4	8	3	42	0.00147657291029	2.46623879512383	2.61636250068244
924	greifen	chwytać	11	16	27	0.45	0.25	0.33	0.82	0.86	0.83	2.18	1.69	1.89	0.87	0.95	0.93	5.09	5.81	5.52	2.02	1.17	1.58	14.46	7	2	170	0.0056541938272	3.06576644993639	3.07917962360734
1301	leib	ciało	14	13	27	1.29	1.46	1.37	1.14	1.13	1.11	2.71	2.69	2.7	1.49	1.44	1.44	6.5	6.62	6.56	0.76	0.96	0.85	185.65	5	1	16781	0.305434508589	5.05761405629941	4.95079125885138
2059	schauer	ciarki	14	12	26	0	-0.25	-0.12	1.52	1.96	1.7	3.21	3.42	3.31	1.31	1.44	1.35	5.5	6.17	5.81	1.02	1.27	1.17	1.99	6	1	390	0.0132891561926	3.42494709694011	3.38743891210023
1131	keks	ciastko	14	12	26	1.29	2.58	1.88	1.2	0.51	1.14	2.57	3.67	3.08	1.28	1.37	1.41	6.57	6.75	6.65	0.85	0.45	0.69	7.38	7	1	955	0.0250657255015	3.81322823182034	3.54119489862672
1242	kuchen	ciasto	11	16	27	1.45	2.25	1.93	1.13	0.86	1.04	2.27	3	2.7	1.1	1.51	1.38	6.36	6.75	6.59	1.03	1	1.01	17.45	6	1	2837	0.0609716570029	4.28578273066569	4.11347030015722
2861	ziehen	ciągnąć	11	16	27	0.91	-0.06	0.33	1.14	0.57	0.96	2.64	1.56	2	1.03	0.81	1.04	5	5.69	5.41	1.84	1.45	1.62	52.48	7	2	1211	0.0363741131559	3.91627295937451	3.80777960842552
2316	still	cichy	14	12	26	0.36	-0.08	0.15	1.08	1	1.05	1.64	1.58	1.62	0.63	0.67	0.64	6.07	4.75	5.46	1.14	1.22	1.33	41.82	5	3	1074	0.0307919472755	3.86417880379586	3.92143562304622
1672	neugier	ciekawy	11	16	27	1.45	2	1.78	0.52	0.82	0.75	2.73	2.94	2.85	0.9	1.18	1.06	5.09	5.94	5.59	1.76	1.18	1.47	155.48	7	3	1575	0.0502034789498	4.03032655269777	4.14931411168737
2055	schattig	cienisty	14	13	27	0.14	0.23	0.19	0.95	1.36	1.14	1.5	1.85	1.67	0.85	0.9	0.88	4.07	5.23	4.63	1.82	1.96	1.94	1.42	8	3	24	0.00064825152159	2.23071034821628	2.18666971701726
2054	schatten	cień	14	13	27	0.57	0.23	0.41	1.09	1.09	1.08	1.86	2.38	2.11	1.23	1.39	1.31	6.21	6.54	6.37	0.89	0.78	0.84	58.49	4	1	1782	0.0450534807505	4.08392168271959	4.21700544134953
2733	warm	ciepły	11	16	27	1.82	2.44	2.19	1.17	0.73	0.96	2.55	3	2.81	0.82	1.03	0.96	5.73	6.38	6.11	1.35	0.96	1.15	48.53	6	3	683	0.0220765657075	3.66782644126435	3.83469088326021
638	erleiden	cierpieć	14	12	26	-2.21	-2	-2.12	0.89	1.48	1.18	3.36	3.17	3.27	1.34	1.03	1.19	5.86	5.75	5.81	1.23	1.42	1.3	38.03	8	2	1222	0.0385709655346	3.92019679658052	3.78970006923606
1305	leid	cierpienie	16	11	27	-2.06	-2.18	-2.11	0.85	0.87	0.85	3.13	2.82	3	1.36	1.33	1.33	6.06	5.27	5.74	1	1.42	1.23	40.3	10	1	1422	0.0418842510894	3.98597523962852	4.06127948091667
830	geduld	cierpliwy	11	16	27	1.64	1.69	1.67	0.92	0.95	0.92	2.36	1.94	2.11	1.12	0.85	0.97	5.73	5.81	5.78	1.42	1.38	1.37	5.76	9	3	693	0.023229012857	3.67412980999909	3.49038082763264
1275	last	ciężar	11	16	27	-0.45	-1.25	-0.93	0.93	0.86	0.96	2.73	2.25	2.44	0.79	1	0.93	5.27	5.81	5.59	1.35	1.11	1.22	34.28	6	1	1038	0.0315482407174	3.84938588710142	4.06017860696656
1276	laster	ciężarówka	14	12	26	-0.21	-0.25	-0.23	0.89	1.29	1.07	1.36	2.25	1.77	0.5	1.22	0.99	6.43	6.5	6.46	1.16	1	1.07	21.94	10	1	1513	0.0385709655346	4.01289621470829	3.79297092857607
2090	schlag	cios	13	13	26	-0.46	-1.38	-0.92	1.56	0.87	1.32	2.23	2.54	2.38	1.36	1.2	1.27	6.08	5.85	5.96	1.55	1.21	1.37	18.73	4	1	1832	0.0482227104116	4.09593280450646	4.05723693887659
2381	tante	ciotka	14	12	26	0.57	0.17	0.38	1.16	1.85	1.5	2.14	2	2.08	1.1	0.85	0.98	6.43	5.5	6	1.02	1.57	1.36	21.84	6	1	1348	0.0310440450895	3.96278228921614	4.0242928556771
529	druck	ciśnienie	14	13	27	-0.57	-1.08	-0.81	0.94	1.19	1.08	2.5	2.62	2.56	1.29	1.33	1.28	4.71	4.77	4.74	1.73	2.09	1.87	17.37	9	1	3395	0.0656534735477	4.36373802111615	4.15426847320342
2874	zoll	cło	14	13	27	-1.36	-0.46	-0.93	1.08	0.88	1.07	2.5	1.38	1.96	1.45	0.65	1.26	5.43	4.62	5.04	1.74	2.02	1.89	11.9	3	1	38	0.00104440522923	2.42383494657074	2.90181160829717
789	friedhof	cmentarz	9	18	27	-0.78	-1.44	-1.22	1.56	1.15	1.31	3.22	2.44	2.7	1.2	1.29	1.3	6.44	6.67	6.59	0.73	0.49	0.57	51.14	8	1	857	0.0225087333886	3.76625762739294	3.99825056339784
2504	tugend	cnota	13	13	26	1.23	0.85	1.04	0.83	1.07	0.96	2.31	2.31	2.31	1.49	1.44	1.44	5.38	4.31	4.85	1.8	1.55	1.74	11.54	5	1	127	0.00406957899665	2.93998030919211	3.10929171542903
84	alltag	codzienny	10	17	27	0.3	0.47	0.41	0.95	0.51	0.69	1.8	1.76	1.78	0.79	0.83	0.8	4.5	5.12	4.89	1.58	1.62	1.6	52.69	9	3	140	0.0046458025714	2.98198945219962	3.28267122967734
2431	tochter	córka	10	17	27	1.5	1.71	1.63	0.97	1.1	1.04	2.7	2.41	2.52	1.42	1.12	1.22	6.2	6.41	6.33	1.03	0.87	0.92	284.41	5	1	10824	0.213022652789	4.86719824456964	4.74653945417369
2319	stinken	cuchnący	14	13	27	-2.07	-2.31	-2.19	0.83	0.63	0.74	2.79	3.31	3.04	1.25	1.25	1.26	6.21	6	6.11	1.12	1.47	1.28	0.48	8	3	107	0.00370943926243	2.86619409503119	2.82526526610973
2816	wunder	cud	11	16	27	2.73	2.31	2.48	0.47	0.7	0.64	3.73	3.56	3.63	1.01	1.31	1.18	4.64	4.56	4.59	2.29	2.19	2.19	46.13	3	1	3403	0.0856052148234	4.36475989095679	4.30689993815679
2640	verrat	cudzołóstwo	9	17	26	-1.44	-1.82	-1.69	1.13	1.13	1.12	3.22	2.88	3	0.97	1.22	1.13	4.78	5.41	5.19	1.79	1.73	1.74	0.41	11	1	166	0.00482587243851	3.05548681069182	2.89360545533683
416	bonbon	cukierek	15	11	26	1.33	1.91	1.58	1.18	0.83	1.06	2.47	2.36	2.42	1.3	1.03	1.17	6.13	6.64	6.35	1.19	0.67	1.02	7.61	8	1	568	0.0121367090431	3.58788260593931	3.18756201688549
2095	schlau	cwany	13	13	26	-0.62	-0.92	-0.77	1.8	0.95	1.42	2.69	2.31	2.5	1.11	1.32	1.21	6.31	5	5.65	1.25	1.78	1.65	1.57	5	3	354	0.0115964994418	3.38299869259933	3.08942014609646
2866	zigarre	cygaro	14	13	27	0.43	0.15	0.3	1.45	1.34	1.38	2.21	1.77	2	1.05	1.09	1.07	6.36	6.08	6.22	1.15	1.5	1.31	4.65	6	1	732	0.0202758670364	3.69787431418537	3.47966600304665
2901	zylinder	cylinder	15	11	26	0.33	0.55	0.42	0.72	0.69	0.7	2.13	1.18	1.73	1.25	0.4	1.08	5.93	6.45	6.15	1.67	1.04	1.43	3.97	8	1	139	0.00338531350164	2.97889837522248	3.02697076649219
2902	zynismus	cyniczny	15	11	26	-0.53	-1.91	-1.12	1.96	1.14	1.77	2.53	2.64	2.58	1.3	1.36	1.3	5.33	4.82	5.12	1.45	1.33	1.4	4.38	8	3	171	0.00558216588036	3.06829878645179	3.10029351946591
2869	zirkus	cyrkowy	11	16	27	0.73	-0.06	0.26	1.19	1.44	1.38	3.09	2.38	2.67	0.94	0.81	0.92	5.64	5.94	5.81	1.29	1.12	1.18	2.61	7	3	53	0.00162062880398	2.56516409936721	2.6185060542484
2870	zitat	cytat	11	16	27	0.73	0.69	0.7	0.9	0.87	0.87	2.27	1.94	2.07	1.01	1.29	1.17	5.18	6.19	5.78	1.78	1.38	1.6	9.99	5	1	468	0.0143335614218	3.50394318225932	4.05728594235731
2871	zitrone	cytryna	9	18	27	1	0.83	0.89	1.41	1.04	1.15	2.44	1.78	2	1.13	0.81	0.96	6.56	6.61	6.59	0.73	0.92	0.84	7	7	1	122	0.00356538336875	2.92267545098364	2.96588281421583
1111	kappe	czapka	15	11	26	0.27	0.82	0.5	0.8	1.17	0.99	1.8	1.27	1.58	1.01	0.47	0.86	6.33	6.82	6.54	0.98	0.4	0.81	17.7	6	1	479	0.0144776173155	3.51401157691983	3.48450858415949
1947	reiher	czapla	14	13	27	1.14	0.77	0.96	1.23	1.09	1.16	1.86	1.69	1.78	1.17	0.95	1.05	5.86	5.69	5.78	1.61	1.18	1.4	2.49	6	1	19	0.000504195627904	2.13380033520822	2.64512881022502
2837	zauber	czar	9	18	27	1.22	1.22	1.22	1.48	1.66	1.58	3.56	2.61	2.93	1.01	1.24	1.24	5.11	5.17	5.15	1.54	1.72	1.63	4.91	4	1	573	0.0146216732092	3.59168223194221	3.59187216924752
1559	mohr	czarnuch	14	13	27	-0.79	-1.62	-1.19	1.81	1.45	1.66	2.36	3.08	2.7	0.74	1.44	1.17	6.07	6.08	6.07	1.27	1.55	1.38	0.34	8	1	1097	0.0168185255879	3.87337267965831	3.10026309603455
2140	schwarz	czarny	10	17	27	-0.1	0.41	0.22	1.37	0.87	1.09	1.5	1.59	1.56	0.71	0.62	0.64	5.9	6.76	6.44	1.73	0.56	1.19	169.26	6	3	5364	0.108978283574	4.56234006584621	4.53975092994681
2839	zauberer	czarodziej	16	11	27	1.44	0.73	1.15	0.73	1.1	0.95	2.44	2	2.26	1.03	1.26	1.13	6.06	5.36	5.78	0.93	1.69	1.31	4.33	10	1	454	0.00954370295675	3.49078173620135	3.35946612304912
2838	zauberei	czarodziejski	14	13	27	0.5	1.85	1.15	1.29	1.34	1.46	2.14	3.15	2.63	1.1	1.14	1.21	4.5	5.54	5	1.51	1.33	1.49	3.95	13	3	79	0.00194475456477	2.73586032653618	2.78355929167611
2840	zaubern	czarować	10	17	27	1	1.12	1.07	1.25	1.27	1.24	2.7	2.76	2.74	1.16	1.09	1.1	5.2	5.76	5.56	1.32	1.03	1.15	2.48	8	2	100	0.00316922966111	2.83709171332688	2.81788130146967
1007	hexe	czarownica	14	12	26	-0.5	-0.42	-0.46	1.34	1.51	1.39	2.5	2.58	2.54	1.29	1	1.14	6.07	5.92	6	1.33	0.79	1.1	8.34	10	1	470	0.00857132567436	3.50579124667313	3.41437432224516
1280	lauer	czaty	11	16	27	0.27	0	0.11	1.1	0.89	0.97	2.82	1.81	2.22	1.08	1.05	1.15	4.82	5.75	5.37	2.14	1.13	1.64	0	5	1	32	0.00100839125581	2.35128427942213	2.65634123326614
2736	warterei	czekać	9	18	27	-1.11	-0.94	-1	1.27	1.26	1.24	3	2.28	2.52	1.32	1.23	1.28	6.33	5.67	5.89	0.71	1.53	1.34	288.5	6	2	11681	0.292973673785	4.90028754144791	4.80105945734065
1896	rachen	czeluść	13	13	26	-0.85	-0.92	-0.88	1.14	0.86	0.99	1.77	2.15	1.96	0.83	1.14	1	5.38	4.08	4.73	1.71	2.25	2.07	2.97	7	1	24	0.000756293441855	2.23071034821628	2.68280349190192
966	haube	czepek	14	13	27	0.36	0.08	0.22	1.45	1.55	1.48	2	1.77	1.89	1.04	1.36	1.19	6.36	6.54	6.44	1.08	0.66	0.89	1.47	6	1	144	0.00367342528901	2.99413834177921	2.88777511297508
1438	maibaum	czeremcha	14	13	27	0.79	0.69	0.74	1.31	1.38	1.32	1.79	2.23	2	1.25	1.24	1.24	3.57	3.69	3.63	2.14	2.78	2.42	0.64	9	1	1	3.60139734217e-05	1.13380033520822	1.7346131867925
2401	teil	część	10	17	27	0.4	0.24	0.3	0.7	0.56	0.61	1.8	1.47	1.59	1.03	0.8	0.89	4.2	4.82	4.59	1.69	2.04	1.91	527.37	5	1	14845	0.339611769367	5.0043797957609	5.23030159350727
1548	mitglied	członek	13	13	26	0.85	1.54	1.19	1.21	1.13	1.2	2.54	3.08	2.81	1.51	1.61	1.55	6.15	6.23	6.19	1.21	1.17	1.17	291.85	7	1	1404	0.0416681672489	3.98044666378534	4.32858827364489
1502	mensch	człowiek	15	11	26	0.73	1.09	0.88	1.53	1.04	1.34	2.47	1.82	2.19	0.92	1.08	1.02	6.4	6.82	6.58	1.06	0.4	0.86	518.34	8	1	30735	0.476068714661	5.32041768706186	5.35182003251139
1740	panzer	czołg	16	11	27	0.75	-0.45	0.26	1.18	1.69	1.51	2.25	2.36	2.3	1.18	1.29	1.2	6.69	6.73	6.7	0.79	0.65	0.72	17.72	5	1	558	0.0100839125581	3.58018214743066	3.58994563654263
2835	zäpfchen	czopek	11	16	27	-1.27	-1.13	-1.19	1.79	1.5	1.59	2.91	1.94	2.33	0.94	1.06	1.11	6.36	6.38	6.37	1.03	1.02	1.01	0.67	6	1	22	0.000684265495012	2.19449817556183	2.34606953475515
798	fühlen	czuć	14	13	27	1.07	1.62	1.33	1.54	1.04	1.33	2.93	3.23	3.07	1.27	1.36	1.3	4.36	5.54	4.93	1.95	1.81	1.94	260.62	4	2	5494	0.157345049879	4.57273803630375	4.49377506415798
2709	wachsam	czujny	15	11	26	1.07	0.18	0.69	0.96	0.98	1.05	3.07	2.27	2.73	1.49	0.79	1.28	5.53	4.82	5.23	1.41	2.18	1.77	8.13	6	3	315	0.0103720243454	3.33245742216264	3.33475961161684
279	bedrohen	czyhać	14	13	27	-0.86	-1.69	-1.26	0.66	0.95	0.9	2.36	2.85	2.59	1.08	0.99	1.05	4.71	4.54	4.63	1.64	1.85	1.71	5.52	6	2	12	0.00043216768106	1.94671369185108	2.20456110467307
2390	tat	czyn	16	11	27	0.63	0.09	0.41	1.26	1.22	1.25	2.19	1.91	2.07	1.05	1.04	1.04	4.56	4.09	4.37	1.46	2.07	1.71	68.28	4	1	609	0.018619224259	3.61810017455501	3.93875637453952
74	aktion	czynność	13	13	26	-0.08	0.08	0	0.64	0.64	0.63	1.46	1.77	1.62	0.88	1.01	0.94	5.08	4.23	4.65	1.75	2.13	1.96	101.14	8	1	140	0.0046458025714	2.98198945219962	3.52299947838573
1520	mietzins	czynsz	9	18	27	-1.11	-1.11	-1.11	1.05	0.83	0.89	2.11	2.06	2.07	0.93	1.06	1	5.67	6.17	6	1	1.25	1.18	25.21	6	1	1418	0.036806280837	3.98475273500171	3.99173534159745
2039	sauber	czysty	14	12	26	1.79	2.17	1.96	0.8	0.72	0.77	1.86	2.67	2.23	0.66	1.15	0.99	6.36	6.5	6.42	0.74	0.8	0.76	61.86	6	3	3815	0.10746569669	4.4143787055763	4.22666972351414
1886	putzen	czyścić	14	12	26	0.14	0.25	0.19	1.66	1.54	1.58	2.29	2.25	2.27	1.07	0.97	1	5.36	6.08	5.69	1.28	1.31	1.32	8.15	7	2	349	0.0113804156013	3.37683838389451	3.3056189215342
1330	leser	czytać	16	11	27	1.94	1.18	1.63	1.06	1.4	1.24	2.69	2.27	2.52	1.14	1.1	1.12	6.56	6.27	6.44	0.81	1.49	1.12	162.62	6	2	4326	0.115640868657	4.46895723474296	4.48003149432085
1329	lesebuch	czytanka	14	12	26	0.86	0.83	0.85	1.17	1.4	1.26	2.21	1.92	2.08	1.05	1.24	1.13	6.07	6.42	6.23	1	1.44	1.21	0.94	8	1	2	7.20279468434e-05	1.3098915942639	1.83845830935619
1331	lesesaal	czytelnia	9	18	27	0.56	0.83	0.74	1.13	1.25	1.2	2.11	1.44	1.67	0.78	0.98	0.96	5.78	6.67	6.37	1.3	0.77	1.04	5.3	9	1	11	0.000360139734217	1.91195158559186	2.4639677354939
2516	üben	ćwiczyć	14	13	27	0.93	1.15	1.04	1.54	1.57	1.53	2.93	3	2.96	1.33	1.22	1.26	6.14	5.69	5.93	1.17	1.65	1.41	21.92	7	2	1242	0.0354017358735	3.92724146818588	3.86756017979258
2761	weite	dal	9	18	27	0.67	0.17	0.33	1.12	1.25	1.21	2.33	1.78	1.96	1	1	1.02	5	5.22	5.15	2.06	1.63	1.75	9.51	3	1	767	0.019303489754	3.71813155957575	3.80741951867976
2760	weit	daleki	13	13	26	-0.69	-0.31	-0.5	0.95	0.85	0.91	1.62	2.08	1.85	0.96	1.12	1.05	5	5.15	5.08	1.58	1.91	1.72	231.44	6	3	320	0.0106241221594	3.33927537194911	3.61367333639544
465	dame	dama	14	12	26	1.36	1.42	1.38	0.93	0.79	0.85	2.57	2.33	2.46	1.09	1.07	1.07	6.29	6.08	6.19	0.73	1.08	0.9	25.51	4	1	1760	0.0475384449166	4.07852969551152	3.95384495363593
2534	umsonst	daremny	10	17	27	-1.4	-1.12	-1.22	0.84	0.6	0.7	1.9	2.06	2	0.99	1.03	1	4.1	4.65	4.44	1.45	1.69	1.6	2.72	7	3	98	0.00284510390031	2.82840553414179	2.75571885511195
473	datum	data	11	16	27	0.18	0.06	0.11	0.6	0.68	0.64	1.64	1.81	1.74	1.03	0.83	0.9	4.27	5.69	5.11	2.15	1.66	1.97	70.72	4	1	1987	0.0348255122988	4.13118671960553	4.28755059666103
2246	spende	datek	9	18	27	0	0.56	0.37	1.22	1.15	1.18	2.56	2	2.19	1.13	1.08	1.11	5.11	5.33	5.26	1.45	1.78	1.65	4.53	5	1	237	0.00677062700328	3.20934729660075	3.03667524817832
1546	mitgeben	dawać	16	11	27	1.38	1.36	1.37	0.96	1.12	1.01	2.38	2.36	2.37	0.89	1.29	1.04	6.06	5.36	5.78	1	1.57	1.28	275.08	5	2	2995	0.0880181510426	4.30931214857167	4.25962641205539
518	dosis	dawka	14	13	27	-0.64	-0.77	-0.7	0.74	1.42	1.1	1.79	2.46	2.11	0.89	1.39	1.19	5.43	5.38	5.41	1.55	1.85	1.67	13.95	5	1	458	0.0141895055281	3.4945830250815	3.49384408259855
546	eiche	dąb	9	18	27	1	0.94	0.96	1.12	1.11	1.09	1.78	1.5	1.59	0.83	0.99	0.93	6.22	6.67	6.52	1.09	0.84	0.94	13.8	3	1	217	0.00583426369431	3.17122683314884	3.54321823407122
2455	trachten	dążyć	14	12	26	1.21	1.42	1.31	1.31	1.16	1.23	2.86	3.33	3.08	0.95	1.37	1.16	4.79	5.17	4.96	1.76	1.27	1.54	32.28	5	2	214	0.00734685057802	3.16520879945984	3.54500765742693
2113	schonung	dbać	13	13	26	1.85	2.23	2.04	1.07	0.83	0.96	2.38	2.85	2.62	1.26	1.21	1.24	6	5.77	5.88	0.91	1.01	0.95	43.62	4	2	1274	0.0407678179134	3.93828052431421	4.04083766835839
477	debatte	debata	16	11	27	-0.44	0	-0.26	1.31	0.63	1.1	2.06	1.91	2	1.29	1.04	1.18	5.94	5.55	5.78	1.24	1.29	1.25	69.11	6	1	197	0.00561817985378	3.12943552980577	3.65955515192838
298	beginn	debiutować	9	18	27	1.44	1.06	1.19	0.73	1.06	0.96	3.56	2.56	2.89	1.33	1.2	1.31	5	5.22	5.15	1.32	1.44	1.38	6.05	10	2	4	0.000144055893687	1.53174034388026	1.74265659673923
1885	puste	dech	14	12	26	-0.07	-0.5	-0.27	1.44	0.8	1.19	2.29	2	2.15	0.83	0.95	0.88	5.29	4.25	4.81	1.82	1.82	1.86	7.39	4	1	433	0.0140814636079	3.47026006905675	3.51540012223883
480	defensiv	defensywny	15	11	26	-0.4	-0.64	-0.5	0.91	1.03	0.95	1.8	2.82	2.23	0.68	1.17	1.03	5	3.82	4.5	1.81	2.18	2.02	2.7	10	3	20	0.00064825152159	2.15498963427816	2.51070615407873
481	defizit	deficyt	16	11	27	-1.56	-1	-1.33	0.63	0.63	0.68	2.25	1.73	2.04	0.77	0.65	0.76	4.31	4.64	4.44	1.45	1.8	1.58	22.93	7	1	84	0.00273706198005	2.76218926525853	3.449903973252
482	dekadent	dekadencki	10	17	27	0.3	0.71	0.56	0.95	1.36	1.22	2.1	2	2.04	0.99	1.27	1.16	4.1	4.47	4.33	1.79	2.03	1.92	0.71	10	3	21	0.000720279468434	2.17519302036644	2.17727245660472
2836	zart	delikatny	16	11	27	1.5	1.55	1.52	0.97	0.93	0.94	2.63	1.64	2.22	0.89	0.92	1.01	6.13	4.73	5.56	1.09	1.9	1.6	27.03	9	3	1141	0.0366622249433	3.89043644345407	3.82370216336094
486	demokratie	demokracja	15	11	26	0.4	0.36	0.38	1.68	1.12	1.44	2.07	1.91	2	1.1	1.45	1.23	4.6	4.91	4.73	1.96	1.64	1.8	52.26	10	1	353	0.00954370295675	3.38177360157003	3.76942454985093
485	demokrat	demokratyczny	15	11	26	0.4	0.73	0.54	1.64	1.1	1.42	2.2	1.91	2.08	1.08	1.22	1.13	5.13	4.64	4.92	1.55	2.06	1.76	67.01	13	3	60	0.00190874059135	2.61810017455501	3.12542652967962
5	abbauen	demontować	11	16	27	-0.27	-0.69	-0.52	1.01	0.6	0.8	2.09	1.75	1.89	0.83	0.77	0.8	4.64	5.31	5.04	1.75	1.2	1.45	0.87	10	2	6	0.000180069867108	1.6778683795585	1.9896073141815
1654	necken	denerwować	14	13	27	-1.43	-1.92	-1.67	1.09	1.12	1.11	3.29	3.54	3.41	1.44	1.51	1.45	5.79	5.38	5.59	1.12	1.5	1.31	2.66	10	2	979	0.0318003385314	3.82399641523673	3.67235130662695
2832	zahnarzt	dentysta	16	11	27	-0.38	-0.55	-0.44	1.63	1.21	1.45	2.69	2.45	2.59	1.08	1.37	1.19	6.56	6.55	6.56	1.03	0.82	0.93	4.92	8	1	339	0.00893146540858	3.36424925658649	3.24629766165623
490	dessert	deser	14	13	27	1.64	2	1.81	0.93	1.58	1.27	2.64	2.77	2.7	1.5	1.09	1.3	6.36	6.77	6.56	0.93	0.44	0.75	5.91	5	1	1484	0.0438290056542	4.00449679319747	3.81550335869134
1931	regen	deszczowy	14	12	26	-0.79	-0.83	-0.81	1.58	1.8	1.65	2.43	2.67	2.54	0.94	1.37	1.14	6.5	6.08	6.31	0.76	0.67	0.74	8.07	9	3	137	0.00392552310296	2.97264942594547	2.98470293415989
2415	teufel	diabeł	13	13	26	-0.92	-1.77	-1.35	1.32	1.36	1.38	2.15	3	2.58	1.14	1.47	1.36	5.85	5.23	5.54	1.95	1.48	1.73	32.24	6	1	1960	0.045521662405	4.12524793321202	4.08129196361626
493	diagnose	diagnozować	10	17	27	0.5	0.06	0.22	1.08	1.3	1.22	1.9	2.35	2.19	0.88	0.86	0.88	4	5.71	5.07	1.83	1.26	1.69	2.87	11	2	22	0.000756293441855	2.19449817556183	2.31586157351932
494	dialekt	dialekt	14	12	26	0.43	-0.25	0.12	0.85	0.75	0.86	2.07	1.5	1.81	1.14	0.8	1.02	4	4.08	4.04	1.52	1.68	1.56	1.68	7	1	82	0.00259300608636	2.75184843192031	2.63304429384412
495	diamant	diamentowy	14	12	26	1.36	1.92	1.62	1.28	0.9	1.13	2.5	2.83	2.65	1.09	1.47	1.26	6.14	6.17	6.15	0.95	1.4	1.16	1.57	10	3	139	0.00360139734217	2.97889837522248	2.79284186929801
1525	mild	dobroduszny	13	13	26	1.69	2.08	1.88	0.75	0.95	0.86	2.08	2.46	2.27	0.86	1.27	1.08	5.85	5.15	5.5	1.34	1.86	1.63	1.55	11	3	45	0.00151258688371	2.49552817122581	2.62327871320152
2802	wohltat	dobrodziejstwo	14	12	26	1.79	1.42	1.62	0.97	0.9	0.94	2.29	2.5	2.38	0.99	1.09	1.02	5.14	4.75	4.96	1.66	1.48	1.56	6.04	14	1	22	0.000756293441855	2.19449817556183	2.54105507425553
2820	würdigen	doceniać	14	12	26	1.79	2.17	1.96	0.7	0.94	0.82	3.14	3.25	3.19	0.86	1.29	1.06	5.21	5.75	5.46	1.25	1.48	1.36	18.45	8	2	251	0.00871538156805	3.23417088032578	3.22423271086098
566	einnahme	dochód	14	13	27	1.07	1.77	1.41	1.21	1.09	1.19	2.07	2.85	2.44	0.92	1.07	1.05	5.21	5	5.11	2.01	2.04	1.99	130.46	6	1	353	0.0111283177873	3.38177360157003	3.90321902094395
2880	zugabe	dodatek	13	13	26	1.08	0.85	0.96	1.12	0.8	0.96	1.85	1.92	1.88	0.99	1.12	1.03	5.77	5.23	5.5	1.79	1.83	1.79	105.39	7	1	1561	0.0482587243851	4.02645136908552	4.33253673244139
1944	reife	dojrzały	13	13	26	1.38	1.69	1.54	1.04	0.63	0.86	2.31	2.46	2.38	1.32	1.13	1.2	5.77	5.23	5.5	1.54	1.74	1.63	18.03	8	3	372	0.0112003457341	3.40447917135293	3.50519314235827
72	akribie	dokładność	13	13	26	1.77	1.54	1.65	1.09	1.05	1.06	2	2.46	2.23	1.29	1.13	1.21	6.54	5.46	6	0.66	1.27	1.13	6.4	10	1	102	0.00345734144848	2.84560756424941	3.07303329607451
1311	leisten	dokonywać	9	18	27	0.89	1.22	1.11	1.05	1.17	1.12	2.78	2.39	2.52	0.83	1.29	1.16	4.67	4.5	4.56	1.8	1.98	1.89	95.55	9	2	186	0.00626643137537	3.10461194608074	3.59462454246065
512	doktor	doktor	15	11	26	0.67	1.18	0.88	1.18	0.98	1.11	2.33	2.36	2.35	0.9	1.36	1.09	6.47	6.27	6.38	0.64	1.1	0.85	33.2	6	1	12589	0.179313573667	4.9327960696521	4.76475371310072
2313	sticheln	dokuczliwy	14	11	25	-1.79	-1.91	-1.84	0.58	0.54	0.55	3.29	2.73	3.04	0.91	0.79	0.89	5.86	4.55	5.28	0.95	1.21	1.24	0.74	10	3	42	0.00151258688371	2.46623879512383	2.70792272875221
513	dokument	dokument	13	13	26	-0.31	0	-0.15	0.85	0.82	0.83	1.46	1.69	1.58	0.78	0.95	0.86	6.46	5.92	6.19	1.2	1.71	1.47	226.25	8	1	1412	0.0353297079267	3.9829125013928	4.32700227911537
2882	zuhause	dom	16	11	27	2	1.91	1.96	1.21	1.04	1.13	3.06	2.27	2.74	1.34	0.79	1.2	6.75	6.73	6.74	0.58	0.9	0.71	648.61	3	1	30852	0.445168725465	5.32206773871092	5.24016387218733
515	dominanz	dominacja	14	12	26	-0.29	-0.17	-0.23	1.77	2.12	1.9	2.86	3.17	3	1.23	1.27	1.23	4.64	5.25	4.92	1.69	1.42	1.57	10.33	9	1	63	0.0021608384053	2.63895031352813	3.05280981898596
967	haus	domostwo	14	12	26	1.36	1.92	1.62	0.93	1.08	1.02	2.29	2.92	2.58	0.83	1.31	1.1	5.57	5.42	5.5	1.4	1.56	1.45	5.65	8	1	37	0.00122447509634	2.41255393616105	2.64188774646106
2260	spitzel	donosić	9	18	27	-2.44	-2.33	-2.37	0.73	0.84	0.79	3.56	3.06	3.22	1.01	1.26	1.19	5.56	5.06	5.22	1.13	1.89	1.67	16.13	7	2	85	0.00288111787374	2.76726879078781	2.84080750849214
199	aufpreis	dopłata	15	11	26	-0.33	-0.09	-0.23	1.8	1.58	1.68	2.53	2.27	2.42	1.25	1.35	1.27	6.13	4.73	5.54	1.06	1.68	1.5	25.05	7	1	8	0.00021608384053	1.78701284898356	2.5183261373571
316	beitragen	dopomóc	11	16	27	1.55	1.5	1.52	0.93	1.32	1.16	2.09	2.63	2.41	0.94	1.2	1.12	4.18	5.75	5.11	1.66	1.44	1.69	3.91	7	2	36	0.00126048906976	2.40097206361123	2.7854154014602
330	beraten	doradzać	13	13	26	1.08	0.69	0.88	1.12	1.03	1.07	2.23	2	2.12	1.17	0.91	1.03	5.77	5.23	5.5	1.17	1.74	1.48	8.79	8	2	82	0.00280908992689	2.75184843192031	2.9340742895081
331	beratung	doradztwo	11	16	27	0.64	0.38	0.48	0.81	0.89	0.85	2.27	1.81	2	0.79	0.75	0.78	5	5.31	5.19	1.95	1.08	1.47	14.39	9	1	66	0.00208881045846	2.65884514224506	3.12477184286258
1354	liefern	dostarczać	9	18	27	0.78	0.67	0.7	0.83	0.97	0.91	2.22	1.56	1.78	1.2	0.86	1.01	5.22	4.67	4.85	1.72	2.35	2.14	41.62	10	2	238	0.00803111607304	3.21116824049238	3.43086626422225
1233	kriegen	dostawać	9	18	27	1.44	1.5	1.48	1.24	1.2	1.19	3.11	2.28	2.56	1.05	1.02	1.09	5.89	5.39	5.56	0.93	1.38	1.25	57.52	8	2	601	0.0181510426045	3.61236683080206	3.58694092697709
614	erfahren	doświadczać	9	18	27	1.33	0.5	0.78	1.41	1.1	1.25	3.44	2.06	2.52	0.73	0.94	1.09	5.22	4.94	5.04	1.64	1.86	1.76	14.36	11	2	118	0.00399755104981	2.90831730093677	3.03362108755029
615	erfahrung	doświadczony	15	11	26	1.93	1.64	1.81	0.8	1.36	1.06	2.67	2.45	2.58	1.29	1.13	1.21	5.8	4.64	5.31	1.01	1.69	1.44	25.2	12	3	256	0.00871538156805	3.24270346287553	3.55612571787352
360	betreffen	dotyczyć	13	13	26	0	-0.08	-0.04	0.41	0.64	0.53	1.23	1.92	1.58	0.44	1.04	0.86	4.54	3.69	4.12	2.15	2.39	2.27	492.38	8	2	178	0.00612237548169	3.08562337052413	3.6604246352229
372	beweisen	dowodzić	14	13	27	1.29	0.92	1.11	1.07	1.26	1.15	2.93	2.62	2.78	1.33	1.33	1.31	5.86	5.77	5.81	1.56	1.17	1.36	37.65	8	2	501	0.0148737710232	3.53347405668926	3.46885791282091
371	beweis	dowód	16	11	27	0.06	0.18	0.11	1.06	0.98	1.01	1.69	1.73	1.7	0.79	0.9	0.82	5.63	5.27	5.48	1.45	1.19	1.34	119.73	5	1	6924	0.1631432996	4.67319011728072	4.63468118408313
2274	spüren	doznawać	16	11	27	0.69	1	0.81	0.95	0.89	0.92	2.5	2.18	2.37	1.03	0.98	1.01	4.81	4.82	4.81	1.6	2.04	1.75	8.1	8	2	18	0.000576223574747	2.11152394049707	2.43594661096422
1244	kuhle	dół	10	17	27	-1.3	-0.53	-0.81	1.06	0.94	1.04	2.3	1.82	2	1.42	0.88	1.11	6.2	6.29	6.26	1.03	1.1	1.06	78.35	3	1	12710	0.258112147513	4.93695005826489	4.80350974387988
521	drama	dramat	9	18	27	-0.56	-1.06	-0.89	2.19	1.47	1.72	3.11	2.56	2.74	1.36	1.15	1.23	4.44	5.78	5.33	1.74	1.35	1.59	31.87	6	1	494	0.0143335614218	3.52737553847781	3.88186761631784
2124	schuft	drań	14	13	27	-1.21	-2.08	-1.63	1.05	0.76	1.01	2.43	3.31	2.85	0.94	1.03	1.06	5.21	5.38	5.3	1.89	1.33	1.61	3.71	4	1	2238	0.0624842438866	4.18282443312327	3.66777692292292
1912	raubtier	drapieżny	14	13	27	-0.36	-0.31	-0.33	1.01	1.75	1.39	2.29	2.85	2.56	1.14	1.14	1.15	5.64	5.46	5.56	1.22	1.56	1.37	2.64	9	3	37	0.00126048906976	2.41255393616105	2.64543791667003
1955	reizen	drażnić	14	13	27	-1.14	-1.38	-1.26	0.53	1.45	1.06	2.86	3.23	3.04	1.17	1.09	1.13	5.43	5.54	5.48	1.65	1.33	1.48	9.03	7	2	238	0.00799510209961	3.21116824049238	3.27247616590109
2058	schauder	dreszcz	14	13	27	-0.14	-0.38	-0.26	1.03	1.76	1.4	2.71	3	2.85	0.99	1.15	1.06	6.14	5.92	6.04	0.86	1.12	0.98	8.37	7	1	170	0.00579824972089	3.06576644993639	3.39825119683708
1771	peiniger	dręczyciel	14	12	26	-2.43	-2.33	-2.38	0.65	0.98	0.8	3.29	3.83	3.54	0.91	1.34	1.14	4.86	4.83	4.85	1.35	2.08	1.69	0.37	10	1	14	0.000468181654482	2.00886159859992	1.93764213623961
1811	plagen	dręczyć	13	13	26	-2.15	-2.08	-2.12	0.9	0.76	0.82	3	3	3	1.35	0.91	1.13	5.38	4.69	5.04	1.85	1.49	1.68	11.08	7	2	325	0.0109842618936	3.34598793961218	3.23517785422805
991	henne	drobiowy	10	17	27	-0.2	0.82	0.44	0.79	0.81	0.93	1.7	2	1.89	0.82	1.06	0.97	5.1	6.12	5.74	1.91	1.11	1.51	1.51	8	3	10	0.000360139734217	1.87416302470246	1.95833847881872
241	bakterie	drobnoustrój	11	16	27	-1.18	-0.69	-0.89	1.17	1.45	1.34	2.27	1.81	2	1.01	0.83	0.92	4.91	4.75	4.81	1.7	1.84	1.75	1.33	12	1	3	0.000108041920265	1.4348303308722	1.57996192597751
2864	zierlich	drobny	14	12	26	0.36	1.25	0.77	0.93	0.87	0.99	2.07	2.33	2.19	1.21	1.15	1.17	5.79	5.92	5.85	1.48	1.16	1.32	66.24	6	3	733	0.0240573342457	3.69846639946031	3.80887697343717
2743	weg	droga	14	13	27	1.29	1.23	1.26	1.07	1.24	1.13	2.21	2.46	2.33	1.12	1.27	1.18	6.29	6.08	6.19	1.07	1.12	1.08	564.68	5	1	14037	0.280152699247	4.98007557762043	4.95631887218521
2414	teuer	drogi	14	13	27	-0.21	-0.31	-0.26	1.48	1.44	1.43	2.43	3	2.7	1.34	1.29	1.32	5.93	5.15	5.56	1.07	1.72	1.45	57.3	5	3	21649	0.411207548529	5.16822824023362	5.18906257796887
973	hefe	drożdżowy	9	18	27	1.22	0.89	1	0.97	1.32	1.21	2.67	1.78	2.07	1.12	1	1.11	6.44	5.67	5.93	0.73	1.53	1.36	1.26	9	3	1	3.60139734217e-05	1.13380033520822	1.6565761140256
1455	mannschaft	drużynowy	9	18	27	1.11	0.78	0.89	1.45	0.94	1.12	3.11	1.44	2	1.17	0.51	1.11	5.33	5.22	5.26	1.8	1.63	1.65	3.98	9	3	48	0.00108041920265	2.52296641957275	2.86590588713713
1952	reißen	drzeć	10	17	27	-1.8	-0.94	-1.26	1.03	1.03	1.1	3	2.82	2.89	1.15	1.07	1.09	5.3	5.82	5.63	0.95	1.13	1.08	6.93	5	2	130	0.00457377462455	2.9500416352	2.91997270246441
265	baum	drzewo	15	11	26	1.47	1.18	1.35	1.19	0.98	1.09	1.6	1.55	1.58	0.91	0.82	0.86	6.47	6.64	6.54	1.06	0.92	0.99	115.38	6	1	3012	0.0663017250693	4.3117694712176	4.3527677860126
850	geist	duch	13	13	26	-0.69	-0.85	-0.77	1.11	1.41	1.24	1.85	2.38	2.12	0.99	1.33	1.18	5.54	4.92	5.23	2.3	2.18	2.21	101.46	4	1	4223	0.0888824864047	4.45849424906999	4.39736946946373
1763	pater	duchowny	14	12	26	-0.21	0.83	0.27	1.37	1.34	1.43	2.14	2.58	2.35	1.1	1.08	1.09	6.21	5.92	6.08	0.7	1	0.84	19.87	8	3	160	0.00385349515612	3.03959621557609	3.27961570161536
2322	stolz	dumny	15	11	26	1.2	1.36	1.27	1.37	1.96	1.61	2.4	2.64	2.5	0.83	1.21	0.99	5.73	5.09	5.46	0.88	1.51	1.21	24.04	5	3	5856	0.156156588756	4.6004455635722	4.32316213706397
170	arsch	dupa	14	13	27	-0.21	-0.54	-0.37	1.42	1.81	1.6	2.5	2.62	2.56	1.45	1.19	1.31	6.5	6.62	6.56	0.65	0.77	0.7	11.53	4	1	1730	0.0453055785645	4.07106740741963	3.71481469204102
2444	torheit	durnowaty	9	18	27	-1.44	-1.39	-1.41	1.67	1.04	1.25	2.78	2.11	2.33	1.2	0.76	0.96	5	4.39	4.59	1.66	1.69	1.67	0.16	9	3	14	0.00043216768106	2.00886159859992	1.94938268416437
181	atemnot	dusić	14	13	27	-1.79	-2.69	-2.22	1.25	0.75	1.12	3.36	3.62	3.48	1.5	1.33	1.4	5.93	6.31	6.11	1.33	0.95	1.15	15.62	5	2	223	0.0076349623654	3.1830183578784	3.29571803374255
2149	seele	dusza	15	11	26	1.33	1.82	1.54	1.29	0.87	1.14	2.6	2.82	2.69	1.4	1.4	1.38	3.2	3.55	3.35	2.37	2.11	2.23	72.6	5	1	2968	0.0722800446573	4.30538053714028	4.25733217586476
2872	zittern	dygotać	10	17	27	-1.3	-0.88	-1.04	0.95	0.93	0.94	2.6	2.82	2.74	1.07	1.01	1.02	5.2	6.35	5.93	1.4	0.61	1.11	3.47	7	2	9	0.000252097813952	1.83277033954424	2.21534612129324
503	diktatur	dyktatura	9	18	27	-1.44	-1.94	-1.78	0.88	1.26	1.15	3.44	3.28	3.33	1.13	1.32	1.24	5.78	5.56	5.63	0.97	1.89	1.62	8.09	9	1	61	0.00169265675082	2.62516202904249	2.91972828521933
504	dilemma	dylemat	14	13	27	-0.79	-0.92	-0.85	1.05	1.26	1.13	2.86	2.92	2.89	1.35	1.26	1.28	5.29	4.85	5.07	1.54	1.63	1.57	13.1	7	1	259	0.00839125580725	3.24774368751506	3.51472445740613
1257	kürbis	dynia	9	18	27	0.22	0.72	0.56	0.44	1.07	0.93	1.44	1.5	1.48	0.73	0.86	0.8	6.56	6.61	6.59	0.73	0.7	0.69	2.47	5	1	135	0.00352936939533	2.96630924791446	2.90395416903436
506	diplom	dyplom	16	11	27	1.88	1.91	1.89	0.96	0.94	0.93	3.38	2.82	3.15	1.09	1.33	1.2	6.56	6.27	6.44	0.51	1.42	0.97	26.73	6	1	657	0.0191594338603	3.65099623315819	3.83349005927706
507	diplomat	dyplomatyczny	15	11	26	1.2	1	1.12	0.86	1.18	0.99	2	1.73	1.88	1	0.65	0.86	5.13	4.45	4.85	1.68	1.92	1.78	15.55	13	3	143	0.00399755104981	2.99113283163949	3.08228793243598
509	diskussion	dyskutować	13	13	26	0.85	0.85	0.85	1.07	1.21	1.12	2.54	3.08	2.81	1.2	1.38	1.3	6.08	6	6.04	1.19	1.47	1.31	37.27	10	2	715	0.0232650268304	3.68768336185209	3.8884834793643
2609	verfügen	dysponować	14	13	27	0.57	1.08	0.81	0.65	1.32	1.04	1.79	2.31	2.04	1.05	1.38	1.22	3.79	3.85	3.81	2.36	2.23	2.25	60.93	10	2	51	0.00180069867108	2.54877368317904	3.15209331285851
2610	verfügung	dyspozycyjny	14	13	27	1.29	0.77	1.04	1.14	1.09	1.13	2.29	2	2.15	0.99	1.15	1.06	4.93	4.85	4.89	1.73	1.82	1.74	2.43	12	3	6	0.000180069867108	1.6778683795585	2.22369052021487
2410	teppich	dywan	14	13	27	0.21	0.46	0.33	0.43	0.78	0.62	1.14	1.38	1.26	0.53	0.51	0.53	6.29	6.62	6.44	1.59	1.12	1.37	13.28	5	1	1066	0.0281989411892	3.86093475896871	3.80471951955772
1105	kanne	dzbanek	10	17	27	0.4	0.59	0.52	0.97	0.62	0.75	1.7	1.47	1.56	1.06	0.87	0.93	6.6	6.76	6.7	0.97	0.44	0.67	2.48	7	1	252	0.00734685057802	3.23589086072006	3.17812177591358
1416	macher	działacz	16	11	27	-0.44	0.27	-0.15	1.41	0.79	1.23	2.06	1.64	1.89	1.29	1.12	1.22	5.25	4.55	4.96	1.61	1.86	1.72	66.01	8	1	24	0.000828321388699	2.23071034821628	3.16738026405049
2793	wirken	działać	14	13	27	1.43	1.69	1.56	1.02	1.11	1.05	3.07	2.77	2.93	1.27	1.36	1.3	5.71	5.15	5.44	1.27	1.82	1.55	304.19	7	2	5020	0.144235963554	4.53356056091858	4.58207968359411
2391	tätigkeit	działalność	14	12	26	0.64	0.67	0.65	1.15	1.15	1.13	2.14	2.25	2.19	1.03	1.22	1.1	5.21	5.08	5.15	1.19	0.79	1.01	303.06	11	1	776	0.0244174739799	3.72319135834515	4.43356705607936
2794	wirkung	działanie	16	11	27	1.63	0.82	1.3	0.89	1.17	1.07	2.88	2.36	2.67	1.31	1.43	1.36	5.06	4	4.63	1.61	2.05	1.84	329.02	9	1	1608	0.0486188641193	4.03932638364327	4.40663992240097
933	grundstück	działka	13	13	26	1.92	0.77	1.35	0.95	1.09	1.16	2.92	1.85	2.38	1.32	0.8	1.2	6.31	6.31	6.31	1.18	0.85	1.01	55.92	7	1	1077	0.0326646738935	3.86538910039496	3.8934038179017
764	forsch	dziarski	13	13	26	1.23	0.92	1.08	0.93	1.38	1.16	1.85	2	1.92	0.8	1.29	1.06	5.15	3.85	4.5	1.57	2.19	1.98	1.11	8	3	32	0.000828321388699	2.35128427942213	2.48121722409906
1145	kind	dziecko	9	18	27	1.11	1.06	1.07	1.36	1.11	1.17	3	2.28	2.52	1.32	1.07	1.19	6.56	6.56	6.56	0.53	0.86	0.75	814.58	7	1	34542	0.420751251486	5.37113039214069	5.28072328164807
608	erbin	dziedziczyć	16	11	27	1.13	1.09	1.11	1.02	1.22	1.09	2.56	2.27	2.44	1.46	1.49	1.45	5.06	4.91	5	1.81	1.97	1.84	4.04	11	2	21	0.000684265495012	2.17519302036644	2.46153187814942
333	bereich	dziedzina	11	16	27	0.18	0.13	0.15	0.6	0.62	0.6	1.64	1.31	1.44	1.12	0.48	0.8	3.27	5.31	4.48	2.1	1.58	2.05	90.92	9	1	142	0.00468181654482	2.9881063770093	3.29390775133195
2402	teilen	dzielić	10	17	27	0.8	0.65	0.7	1.03	1.32	1.2	2.5	2.24	2.33	0.97	0.97	0.96	4.6	5.59	5.22	1.78	1.84	1.85	64.67	7	2	1925	0.0599632657471	4.11742662233275	4.10205135307401
2383	tapfer	dzielny	9	18	27	2.22	1.94	2.04	0.67	0.94	0.85	3.56	2.56	2.89	0.73	0.92	0.97	5.67	5.5	5.56	0.87	1.1	1.01	6.32	7	3	972	0.0279468433752	3.82088317981259	3.66729006395129
2774	werk	dzieło	13	13	26	1.15	1.23	1.19	1.28	1.36	1.3	2.69	2.15	2.42	1.55	1.34	1.45	5.77	5.92	5.85	1.54	0.95	1.26	106.42	6	1	1990	0.0564338963518	4.13184159957165	4.35034740494824
2371	tag	dzień	14	12	26	0.86	1.67	1.23	1.17	1.23	1.24	1.79	2.58	2.15	0.7	1.16	1.01	5.29	6.33	5.77	1.59	1.07	1.45	1350.21	5	1	69565	0.72161198545	5.67516737196801	5.58938138908168
1518	mieten	dzierżawić	14	13	27	-0.14	0.08	-0.04	0.86	0.64	0.76	1.93	1.46	1.7	0.92	0.88	0.91	4.5	3.62	4.07	1.79	1.66	1.75	5.19	10	2	3	0.000108041920265	1.4348303308722	2.06076373052036
1419	mädchen	dziewczyna	14	13	27	2.43	0.85	1.67	0.85	1.46	1.41	3.64	2.15	2.93	1.08	1.21	1.36	6.79	6.69	6.74	0.43	0.85	0.66	153.64	10	1	22522	0.391075737386	5.18539657637504	4.98878047675162
1082	jungfrau	dziewica	10	17	27	1.3	0.71	0.93	1.06	0.69	0.87	2.6	2.59	2.59	1.26	1.28	1.25	5.2	6.12	5.78	1.81	1.27	1.53	4.93	8	1	614	0.0165304138006	3.62164545531965	3.35925852528861
468	danken	dziękować	16	11	27	1.69	1.55	1.63	1.01	0.69	0.88	2.69	2.27	2.52	0.79	1.27	1.01	6.13	5.64	5.93	0.81	1.5	1.14	348.74	9	2	1318	0.0426045305579	3.9530151350906	3.70213569916168
1379	loch	dziura	9	18	27	-0.33	-1.17	-0.89	1.32	0.79	1.05	2.33	1.94	2.07	1.12	0.87	0.96	5.89	6.17	6.07	1.36	1.1	1.17	35.38	6	1	1496	0.0412720135413	4.00799213988729	3.94256933957918
1380	locher	dziurawy	14	11	25	-1	-1.09	-1.04	1.36	0.54	1.06	2.29	1.91	2.12	0.99	0.94	0.97	5.93	6.27	6.08	1.21	0.65	1	0.99	8	3	54	0.00162062880398	2.57313302903848	2.80539722958952
777	freier	dziwkarz	15	11	26	-1.47	-2.64	-1.96	1.41	0.67	1.28	2.67	3.64	3.08	1.54	1.21	1.47	5.4	5.27	5.35	1.84	1.35	1.62	0.17	8	1	14	0.000396153707639	2.00886159859992	2.02568776576745
2167	seltsam	dziwny	11	16	27	0	-0.56	-0.33	1	0.96	1	2.82	2.25	2.48	0.75	0.77	0.8	4.55	5.19	4.93	1.69	1.28	1.47	83.65	6	3	4188	0.121835272086	4.45488069990546	4.30517350521444
912	glocke	dzwon	15	11	26	0.53	0.18	0.38	0.92	1.25	1.06	1.87	1.91	1.88	1.19	0.94	1.07	6.53	6.64	6.58	1.06	0.81	0.95	7.7	5	1	639	0.0148737710232	3.63895031352813	3.62526727989172
1166	klingel	dzwonek	14	12	26	0.29	-1.33	-0.46	0.99	1.3	1.39	2.43	3.08	2.73	1.02	1.62	1.34	6.07	6.58	6.31	1.14	0.67	0.97	5.57	7	1	1141	0.0313321568769	3.89043644345407	3.94080843009894
141	anrufen	dzwonić	9	18	27	0.11	0.56	0.41	1.54	0.92	1.15	2.56	2	2.19	1.24	0.97	1.08	6.56	6.44	6.48	0.53	1.15	0.98	53.87	7	2	2778	0.0835524183383	4.27665888632161	4.08847594551497
2278	stachlig	dźgać	9	17	26	-1.89	-1.94	-1.92	1.76	1.3	1.44	3.56	2.65	2.96	1.33	1	1.18	5.44	6	5.81	1.24	1.46	1.39	0.72	5	2	44	0.00147657291029	2.48598285331958	2.37029284929088
1153	klang	dźwięk	13	13	26	1.54	0.54	1.04	1.33	0.97	1.25	2.54	2.38	2.46	1.51	1.04	1.27	5.46	5.15	5.31	2.15	1.63	1.87	48.87	6	1	3596	0.0901789894479	4.38871077736275	4.3485015362071
972	heben	dźwigać	14	13	27	-0.21	-1.38	-0.78	0.97	0.77	1.05	2.5	2.85	2.67	0.94	1.34	1.14	5.64	6.23	5.93	1.39	1.17	1.3	10.77	7	2	236	0.0073108366046	3.20751868555434	3.25968628573768
971	hebel	dźwignia	16	11	27	0.31	0.09	0.22	0.48	0.3	0.42	1.38	1.27	1.33	0.89	0.65	0.78	6.44	5.36	6	1.03	2.25	1.69	3.32	8	1	137	0.00424964886376	2.97264942594547	2.87703065505821
1782	pest	dżuma	14	13	27	-1.57	-2	-1.78	1.34	1.29	1.31	2.79	3	2.89	1.25	1.15	1.19	3.64	4.31	3.96	1.6	2.02	1.81	1.86	5	1	61	0.00144055893687	2.62516202904249	2.75056501041401
1328	lernen	edukować	10	17	27	1.1	1.53	1.37	1.2	1.12	1.15	2.1	2.29	2.22	0.88	0.92	0.89	5.6	5.88	5.78	1.07	0.99	1.01	1.78	8	2	24	0.000828321388699	2.23071034821628	2.55096595248867
538	effekt	efekt	16	11	27	1.25	0.45	0.93	1.06	1.13	1.14	2.06	2.18	2.11	1.34	1.4	1.34	4.94	4.45	4.74	1.57	2.25	1.85	159.55	5	1	1582	0.0462779558469	4.03225125440659	4.39647960752208
539	egoismus	egoistyczny	11	16	27	-1.27	-1.94	-1.67	1.01	0.93	1	2.91	2.88	2.89	1.14	0.89	0.97	4.27	5.63	5.07	1.74	1.59	1.75	2.91	11	3	93	0.00306118774084	2.80589819314394	2.68804487712051
669	existenz	egzystencjalny	16	11	27	0.69	0.18	0.48	1.25	1.25	1.25	1.88	1.82	1.85	1.02	0.98	0.99	2.75	3.55	3.07	1.65	2.46	2.02	4.35	14	3	14	0.000396153707639	2.00886159859992	2.42005992770798
1310	leinwand	ekran	15	11	26	0.27	0.09	0.19	0.7	0.83	0.75	1.33	1.36	1.35	0.62	0.67	0.63	6.47	6.73	6.58	1.06	0.65	0.9	54.89	5	1	1009	0.0269744660928	3.83709171332688	3.96275393876386
579	ekstase	ekstaza	16	11	27	2	1.45	1.78	0.89	1.21	1.05	3.63	3.09	3.41	1.36	1.58	1.45	5.88	5.27	5.63	1.31	1.95	1.6	3.54	7	1	59	0.00201678251161	2.61092158992788	2.74579235146089
741	flexibel	elastyczny	16	11	27	1.25	0.64	1	0.93	0.81	0.92	2.13	1.82	2	0.72	0.98	0.83	5.88	5.09	5.56	1.02	1.64	1.34	10.08	10	3	155	0.00500594230561	3.0258949378987	3.18672080447567
721	fibel	elementarz	11	16	27	0.82	0.94	0.89	0.87	1	0.93	2.09	1.63	1.81	1.04	0.81	0.92	5.82	6.5	6.22	1.83	1.1	1.45	1.5	10	1	13	0.000288111787374	1.97889837522248	2.50083412498085
583	embargo	embargo	14	12	26	-1.07	-0.5	-0.81	1	1	1.02	2.29	1.92	2.12	1.07	1.38	1.21	3.64	3.33	3.5	1.45	2.19	1.79	2.2	7	1	65	0.00183671264451	2.65231427508611	2.86811044658966
1963	rente	emerytalny	14	13	27	-0.29	-1.15	-0.7	0.99	0.9	1.03	1.71	2.46	2.07	0.83	1.2	1.07	4.36	4.77	4.56	1.65	2.09	1.85	105.9	10	3	106	0.0034933554219	2.86215411722945	3.43492616199629
584	emotion	emocja	11	16	27	0.82	0.94	0.89	1.08	1.29	1.19	2.82	2.63	2.7	1.17	1.36	1.27	4.91	5.75	5.41	1.87	1	1.45	71.72	6	1	44	0.00136853099002	2.48598285331958	2.65062650237575
591	energie	energiczny	14	11	25	2.21	2.18	2.2	0.7	0.75	0.71	3.21	3.82	3.48	1.05	0.98	1.05	6.36	6.27	6.32	0.63	0.65	0.63	6.87	10	3	76	0.00259300608636	2.71926106471672	2.9763126282295
641	erotik	erotyczny	14	12	26	2.29	1.67	2	0.91	1.37	1.17	4.14	3.92	4.04	0.95	1	0.96	6.36	6.08	6.23	0.93	1	0.95	13.23	9	3	145	0.00424964886376	2.99712319532868	3.06923653115387
664	ethik	etyczny	14	12	26	1.57	0.92	1.27	1.02	1.62	1.34	2.71	2.42	2.58	1.38	1	1.21	4.5	4.58	4.54	1.74	1.68	1.68	17.18	7	3	62	0.00198076853819	2.63211088899782	2.97327621794624
666	euphorie	euforyczny	10	17	27	1.4	1.71	1.59	0.97	1.31	1.19	3	3.35	3.22	0.94	1.27	1.15	5.1	5.76	5.52	1.73	1.35	1.5	0.47	10	3	3	0.000108041920265	1.4348303308722	1.7130958706799
2662	verwandeln	ewoluować	9	18	27	1	0.72	0.81	1.32	1.18	1.21	2.67	1.94	2.19	1	1.16	1.14	4.78	5.5	5.26	2.22	1.82	1.95	3.45	9	2	78	0.00237692224583	2.73039743083468	2.71922880630936
671	fabrik	fabryka	11	16	27	0.09	-0.38	-0.19	1.45	0.62	1.04	2.55	1.75	2.07	0.69	0.77	0.83	6.18	6.38	6.3	0.98	1.09	1.03	56.34	7	1	746	0.0194835596211	3.70609094135964	3.92003821189808
1787	pfeife	fajka	14	12	26	0.36	-0.25	0.08	1.45	1.6	1.52	2.43	2.25	2.35	1.34	1.36	1.32	6.5	6.42	6.46	0.85	0.9	0.86	6.33	5	1	129	0.00363741131559	2.94671369185108	2.86985372428592
2462	trampel	fajtłapa	15	11	26	-1	-1.18	-1.08	1.46	1.25	1.35	2.27	2.45	2.35	0.88	0.93	0.89	6.13	5.91	6.04	0.99	1.04	1	0.26	8	1	46	0.00151258688371	2.50486819747996	2.24811480398378
2393	tatsache	fakt	11	16	27	0.09	0.25	0.19	0.54	0.58	0.56	2.45	1.38	1.81	0.82	0.62	0.88	4.55	4.44	4.48	1.97	1.79	1.83	240.1	4	1	6154	0.163575467281	4.62199839681157	4.89668307209718
2763	welle	fala	10	17	27	0.5	1.12	0.89	1.58	1.11	1.31	2.4	2.41	2.41	1.35	1.06	1.15	6.3	6.35	6.33	0.95	1.11	1.04	58.2	4	1	1225	0.0293874023121	3.92126080972663	4.0833937362955
688	fantasie	fantazja	11	16	27	1.82	2.06	1.96	0.98	1	0.98	3.18	3.13	3.15	1.08	1.36	1.23	4.73	5.5	5.19	1.85	1.71	1.78	14.46	8	1	510	0.0139374077142	3.54119123967895	3.5236055326001
2131	schürze	fartuch	14	13	27	0.71	0.62	0.67	1.07	1.33	1.18	1.93	1.92	1.93	1.07	1.19	1.11	6.21	6.54	6.37	0.8	0.66	0.74	5.69	7	1	346	0.00993985666439	3.37309981433511	3.35711213440533
693	fassade	fasada	11	16	27	0.09	0.31	0.22	0.3	0.95	0.75	1.55	1.38	1.44	0.82	0.62	0.7	5.09	6.13	5.7	1.92	1.45	1.71	5.97	6	1	36	0.00129650304318	2.40097206361123	2.77243830568986
412	bohne	fasola	14	12	26	0.29	0.25	0.27	1.27	0.62	1	1.5	1.58	1.54	0.85	0.79	0.81	6.36	6.67	6.5	0.93	0.89	0.91	4.13	6	1	439	0.00857132567436	3.47622301603043	3.29490015239542
692	faschismus	faszyzm	11	16	27	-2.09	-2.38	-2.26	1.14	0.81	0.94	3.27	3.25	3.26	1.56	1.48	1.48	5.09	4.94	5	1.58	2.02	1.82	5.27	7	1	94	0.0026650340332	2.81049394483309	3.08060822902958
2100	schlimm	fatalny	16	11	27	-1.44	-1.64	-1.52	0.96	0.5	0.8	2.69	2.09	2.44	0.87	1.22	1.05	4.69	4.09	4.44	1.62	2.21	1.87	20.26	7	3	321	0.0104440522923	3.34062621124007	3.52830239183486
1796	phase	faza	9	18	27	0.56	0.44	0.48	0.88	0.78	0.8	1.89	1.44	1.59	0.93	0.62	0.75	4.33	3.56	3.81	1.94	1.85	1.88	46.12	4	1	607	0.015630064465	3.61667391881697	3.73863352451777
724	figur	figura	9	18	27	1.44	0.72	0.96	0.88	0.96	0.98	2.89	1.72	2.11	1.05	0.83	1.05	6.22	6	6.07	0.67	1.28	1.11	22.92	6	1	200	0.0063024453488	3.13596639696473	3.47136975466383
2388	tasse	filiżanka	9	18	27	0.44	1.22	0.96	1.13	1	1.09	2.22	1.61	1.81	1.2	0.98	1.08	6.22	6.72	6.56	1.3	0.57	0.89	7.84	9	1	262	0.00792307415277	3.252726088034	3.1220437492608
725	film	film	14	12	26	1.86	1.83	1.85	0.77	1.03	0.88	3.14	3	3.08	0.95	1.21	1.06	6.43	6.5	6.46	0.85	1	0.9	259.7	4	1	13555	0.196528252962	4.96490189970958	4.97919667965477
727	filter	filtr	14	13	27	0.5	0.08	0.3	1.02	0.28	0.78	1.86	1.54	1.7	0.95	0.88	0.91	5.79	5.23	5.52	1.53	1.54	1.53	12.94	5	1	291	0.00738286455145	3.29815319099266	3.42934668320678
728	finale	finał	14	13	27	1.5	1	1.26	0.85	1.58	1.26	2.93	3.15	3.04	1.49	1.46	1.45	5.93	5.69	5.81	1	1.18	1.08	75.13	5	1	599	0.0170706234019	3.61092158992788	4.00469525766421
2583	veilchen	fiołkowy	16	11	27	0.75	1.73	1.15	1.06	0.9	1.1	1.69	1.82	1.74	0.95	1.25	1.06	5.31	6.09	5.63	1.66	1.64	1.67	0.79	8	3	3	0.000108041920265	1.4348303308722	1.6942015902352
732	firma	firmowy	15	11	26	0.13	0.73	0.38	1.19	0.65	1.02	1.8	2	1.88	1.01	1	0.99	4.87	5.36	5.08	1.36	1.86	1.57	11.26	7	3	159	0.00511398422588	3.03689032220016	3.17566593454741
734	flagge	flaga	14	13	27	1	0.54	0.78	1.18	1.33	1.25	2.21	1.85	2.04	1.31	0.9	1.13	6.93	6.69	6.81	0.27	0.85	0.62	16.93	5	1	559	0.014261533475	3.58095836655044	3.56405966552082
735	flamingo	flaming	16	11	27	0.69	1.73	1.11	0.87	1.01	1.05	1.94	2.27	2.07	1.34	1.27	1.3	5.88	6.27	6.04	1.78	1.56	1.68	0.36	7	1	38	0.00115244714949	2.42383494657074	2.23317443975286
747	flöte	flet	13	13	26	-0.23	0.31	0.04	1.24	0.63	1	1.69	1.46	1.58	1.03	0.78	0.9	6.15	6.69	6.42	1.46	0.85	1.21	2.95	4	1	189	0.00388950912954	3.11152394049707	3.11458957083897
745	flirt	flirt	10	17	27	1.8	1.65	1.7	0.63	1.27	1.07	3.4	3.35	3.37	0.84	0.93	0.88	5.9	6.24	6.11	1.2	1.03	1.09	2.66	5	1	167	0.00536608203983	3.0580796212701	3.09055657551248
1982	robbe	foka	14	12	26	1.21	1.25	1.23	1.05	1.14	1.07	2.36	1.67	2.04	0.74	0.98	0.92	6.21	6.33	6.27	1.25	1.37	1.28	1.49	4	1	80	0.00226888032557	2.74125535842289	2.73975516278184
763	form	forma	11	16	27	0.82	0.19	0.44	0.98	1.28	1.19	1.91	1.69	1.78	0.83	0.79	0.8	3.55	5.31	4.59	2.21	1.54	2	246.52	5	1	1148	0.034501386538	3.89309036823252	4.21454408499203
884	gestaltung	formować	14	11	25	0.71	0.09	0.44	0.61	0.83	0.77	1.86	1.55	1.72	0.66	0.82	0.74	4.79	3.73	4.32	1.48	1.95	1.75	10.33	8	2	126	0.00327727158137	2.9365740605002	3.01672282787888
1160	klavier	fortepian	9	18	27	0.33	1.22	0.93	0.71	1	1	2.33	1.83	2	0.5	1.1	0.96	5.22	6.78	6.26	1.3	0.73	1.2	12.1	9	1	301	0.00655454316275	3.31277728250139	3.48715360376942
768	fortuna	fortuna	14	12	26	1.79	2	1.88	1.25	1.04	1.14	3.36	3	3.19	1.01	1.48	1.23	5.21	5.17	5.19	1.37	1.99	1.65	9.96	7	1	382	0.0116325134152	3.41596911351286	3.48530689909748
2173	sessel	fotel	11	16	27	1.09	1.38	1.26	1.04	0.62	0.81	2.09	1.75	1.89	1.04	0.77	0.89	6.18	6.69	6.48	1.08	1.01	1.05	42.66	5	1	704	0.0178269168437	3.68095945653564	3.91166649992233
769	foto	fotografować	16	11	27	0.94	1.64	1.22	1.18	1.03	1.15	2.31	2.45	2.37	1.35	1.29	1.31	6.5	6.82	6.63	1.21	0.4	0.97	11.01	12	2	110	0.00363741131559	2.8780933183309	3.0932364149333
773	fraktion	frakcja	14	13	27	0.21	-0.23	0	1.19	0.44	0.92	1.86	1.54	1.7	0.77	0.97	0.87	4.86	2.69	3.81	2.21	1.75	2.25	6.47	7	1	44	0.0013325170166	2.48598285331958	2.8212200692807
794	front	front	16	11	27	-0.25	-0.55	-0.37	1.13	0.82	1.01	2.13	1.45	1.85	1.2	0.82	1.1	4.5	4.82	4.63	2.19	1.89	2.04	33.79	5	1	989	0.022544747362	3.82840553414179	3.95030189729422
791	frisur	fryzura	9	18	27	0.67	0.67	0.67	1	1.33	1.21	2	2	2	0.71	1.14	1	6.33	6.17	6.22	0.5	1.04	0.89	7.86	7	1	757	0.0238412504052	3.71243954517629	3.48548634203345
805	funktionär	funkcjonariusz	16	11	27	-0.5	-0.36	-0.44	1.21	1.03	1.12	2.06	1.91	2	0.93	1.3	1.07	5.94	5.55	5.78	1.12	1.37	1.22	68.98	14	1	533	0.0131451002989	3.56031159657279	3.7541607931328
1774	pelz	futro	14	13	27	0.21	-0.46	-0.11	0.89	1.33	1.15	1.71	1.85	1.78	0.99	0.99	0.97	6.43	6.77	6.59	0.76	0.44	0.64	5.83	5	1	538	0.0136853099002	3.56435910473098	3.53601774549826
808	fusion	fuzja	14	13	27	0.71	-0.08	0.33	1.14	0.76	1.04	2	1.62	1.81	1.04	1.04	1.04	4.57	4.08	4.33	2.14	2.25	2.17	7.5	5	1	171	0.0033132855548	3.06829878645179	3.15031261850141
2887	zunge	gadać	11	16	27	-0.64	0.63	0.11	1.29	1.36	1.45	2.64	2.44	2.52	1.03	1.09	1.05	5.27	6.19	5.81	1.74	1.11	1.44	30.23	5	2	4940	0.139266035222	4.52658519343366	4.27735426740634
871	gerede	gadanina	14	12	26	-1.07	-1.5	-1.27	1	1	1	2.43	2.92	2.65	0.85	1.31	1.09	5	5.33	5.15	1.3	1.67	1.46	1.27	8	1	67	0.00230489429899	2.66527925225047	2.64251479639419
537	echse	gadzi	13	13	26	0	-0.31	-0.15	1.15	0.95	1.05	1.46	1.62	1.54	0.66	0.77	0.71	4.31	4	4.15	2.39	1.87	2.11	0.35	5	3	16	0.000468181654482	2.06321926092251	2.01804863285805
2369	tadeln	ganić	13	13	26	-1.54	-1.38	-1.46	0.78	0.87	0.81	2.62	2.92	2.77	1.33	1.32	1.31	4.85	4.38	4.62	2.03	1.45	1.75	1.32	5	2	10	0.000360139734217	1.87416302470246	2.14574658373117
1129	kehle	gardło	11	16	27	-0.27	-0.06	-0.15	0.79	0.68	0.72	1.64	1.5	1.56	0.81	0.73	0.75	6.09	6.69	6.44	1.22	1.01	1.12	28.69	6	1	2247	0.0617999783916	4.18456664644126	4.15124617591195
939	gurgel	gardziel	15	11	26	-0.4	-0.36	-0.38	0.83	0.81	0.8	1.8	1.55	1.69	0.94	0.93	0.93	4.67	5.18	4.88	2.23	1.54	1.95	1.26	8	1	21	0.000324125760795	2.17519302036644	2.48121722409906
1824	plaudern	gawędzić	14	13	27	0.79	0.85	0.81	1.12	1.14	1.11	1.86	2.38	2.11	0.95	0.77	0.89	5.64	6.08	5.85	1.01	1.04	1.03	1.48	8	2	74	0.00237692224583	2.70783160293594	2.52967223060309
817	gas	gaz	13	13	26	-0.23	-1	-0.62	1.09	0.91	1.06	1.77	2.08	1.92	0.93	1.19	1.06	6.23	4.77	5.5	1.09	1.69	1.58	50.73	3	1	2567	0.0578384413152	4.24236535894105	4.27994594177837
2847	zeitung	gazeta	10	17	27	0.4	0.65	0.56	1.17	0.79	0.93	1.9	2	1.96	1.1	1	1.02	6.2	6.65	6.48	1.03	0.7	0.85	197.4	6	1	849	0.0237332084849	3.76218926525853	4.21628097328211
2138	schwamm	gąbka	14	13	27	0.21	0.62	0.41	0.58	1.04	0.84	1.5	1.54	1.52	0.76	0.78	0.75	6.5	6.77	6.63	0.94	0.6	0.79	2.96	5	1	143	0.00403356502323	2.99113283163949	2.98667543134361
1916	raupe	gąsienica	9	18	27	0.44	-0.06	0.11	2.07	1.43	1.65	2.67	1.72	2.04	1.66	1.02	1.32	6.44	6.56	6.52	0.73	0.86	0.8	6.73	9	1	80	0.00205279648504	2.74125535842289	3.11460025169979
866	general	generał	9	18	27	0.44	0.44	0.44	1.33	1.34	1.31	2.33	1.83	2	1.12	0.92	1	6.11	5.67	5.81	1.17	1.5	1.39	84.01	7	1	3590	0.0517880937804	4.38798574467031	4.41357548883514
867	genial	genialny	15	11	26	2.67	2.64	2.65	0.62	0.5	0.56	3.2	3.27	3.23	1.26	1.42	1.31	5.93	5.27	5.65	1.39	1.35	1.38	10.67	8	3	1296	0.0394353008967	3.94571031562832	3.77426474589213
868	genie	geniusz	14	12	26	2.21	1.92	2.08	0.58	1.16	0.89	3.21	2.83	3.04	0.89	1.4	1.15	4.93	5.08	5	1.59	2.19	1.85	10.22	7	1	1489	0.0433248100263	4.00595660795651	3.83296843163043
886	geste	gest	13	13	26	1.23	1.08	1.15	0.93	0.86	0.88	2	2	2	1.08	1.08	1.06	6	5.15	5.58	1.08	1.72	1.47	42.31	4	1	969	0.0302517376742	3.81954207381048	4.01435815746033
897	ghetto	getto	11	16	27	-1.91	-2.44	-2.22	1.38	0.63	1.01	3.36	3.31	3.33	1.12	1.3	1.21	6	5.31	5.59	1	1.96	1.65	18.23	5	1	151	0.00334929952822	3.01461392748901	3.25442872742035
814	gans	gęś	14	13	27	0.36	0.23	0.3	0.74	1.01	0.87	1.36	1.62	1.48	0.63	0.77	0.7	6.64	6.62	6.63	0.84	0.96	0.88	7.03	3	1	337	0.00720279468434	3.36168703982189	3.35261548421043
418	börse	giełda	14	12	26	-0.57	-0.33	-0.46	1.65	1.3	1.48	2.64	2	2.35	1.34	1.48	1.41	5.5	5.42	5.46	1.09	1.83	1.45	56.41	6	1	118	0.00374545323586	2.90831730093677	3.42716157966503
902	gigant	gigantyczny	14	13	27	1.14	0.38	0.78	0.77	0.77	0.85	2.5	2.23	2.37	1.45	1.01	1.24	6	5.31	5.67	0.88	1.84	1.44	15.52	11	3	273	0.00860733964778	3.27052090236463	3.35516548383797
904	girlande	girlanda	11	16	27	0.45	0.81	0.67	1.21	0.98	1.07	1.82	1.69	1.74	0.87	0.87	0.86	3.36	4.94	4.3	2.69	2.21	2.49	1.49	8	1	5	0.000144055893687	1.61092158992788	1.75041267982835
905	gitarre	gitara	15	11	26	1.87	1.36	1.65	1.13	1.12	1.13	2.67	2.09	2.42	0.9	0.94	0.95	6.67	6.36	6.54	0.9	1.57	1.21	17.29	6	1	422	0.00993985666439	3.45911070691928	3.60189989203274
409	boden	gleba	10	17	27	-0.5	0.53	0.15	1.18	0.94	1.13	1.6	2.06	1.89	0.97	1.09	1.05	5.7	6.29	6.07	1.95	0.77	1.33	12.56	5	1	185	0.00482587243851	3.10228328376215	3.16626339158244
911	globus	globus	16	11	27	0.69	0.45	0.59	1.01	0.82	0.93	1.75	1.55	1.67	0.93	0.69	0.83	6.81	6.27	6.59	0.54	1.35	0.97	1.22	6	1	61	0.00136853099002	2.62516202904249	2.77822924196477
1143	kiesel	głaz	13	13	26	0	-0.15	-0.08	0.41	0.8	0.63	1.23	1.38	1.31	0.6	0.77	0.68	6.38	6.85	6.62	1.19	0.38	0.9	7.74	4	1	262	0.00605034753484	3.252726088034	3.36946876010084
2422	tiefe	głęboki	13	13	26	0.08	0.15	0.12	0.86	1.14	0.99	1.92	2.08	2	0.95	1.04	0.98	5.85	5.85	5.85	1.34	0.99	1.16	69.69	7	3	1493	0.0466380955811	4.00712093702362	4.02133133010494
1041	hunger	głodny	16	11	27	-1.63	-1.73	-1.67	0.96	0.79	0.88	3.19	2.91	3.07	0.98	1.14	1.04	6.13	5.45	5.85	1.09	2.07	1.56	9.93	6	3	5803	0.151690856052	4.59649774330994	4.21111343282821
1286	laut	głośny	16	11	27	-0.06	-0.82	-0.37	1.57	1.47	1.55	3	2.91	2.96	0.97	1.38	1.13	6.25	5.09	5.78	1	2.26	1.69	30.14	6	3	376	0.0121006950697	3.40911168975003	3.55402163816778
2394	taub	głuchy	9	18	27	-1.11	-0.67	-0.81	1.05	1.03	1.04	2.56	1.94	2.15	1.33	1	1.13	5.67	5.33	5.44	1.22	1.85	1.65	11.32	6	3	1204	0.0334569813087	3.91375738645513	3.79318001715915
79	albern	głupi	14	12	26	-1.36	-0.92	-1.15	1.39	1.24	1.32	2.71	2.5	2.62	1.2	0.8	1.02	5.93	4.5	5.27	1	1.45	1.4	38.71	5	3	12166	0.283574026722	4.91795384759702	4.57596974794726
534	dummheit	głupota	14	13	27	-1.64	-1.62	-1.63	1.22	1.66	1.42	3	3.23	3.11	1.47	1.17	1.31	5.43	5.08	5.26	1.45	1.61	1.51	15.91	7	1	1393	0.0428206143984	3.97703311330623	3.81120527142639
1413	lynchen	gnębić	14	13	27	-2.07	-2.54	-2.3	0.83	0.66	0.78	3.07	3.54	3.3	1.21	1.33	1.27	6.07	5.46	5.78	1.14	1.27	1.22	0.35	6	2	47	0.0016566427774	2.51401157691983	2.5710975424973
2669	verwesen	gnić	16	11	27	-1.81	-1.64	-1.74	0.83	0.81	0.81	2.44	2.18	2.33	1.15	1.54	1.3	6	4.64	5.44	0.82	1.91	1.5	4.7	4	2	233	0.00795908812619	3.20198619695438	2.9887446107574
2876	zorn	gniew	14	13	27	-1.71	-2.31	-2	1.07	0.95	1.04	3.36	3.31	3.33	1.34	1.32	1.3	5.43	6	5.7	1.87	1.15	1.56	21.68	5	1	1959	0.0538408902654	4.12502641090071	4.09367436859462
2877	zornig	gniewny	11	16	27	-0.91	-1.63	-1.33	1.14	0.81	1	2.64	2.88	2.78	1.29	1.26	1.25	5.27	5.94	5.67	1.68	1.29	1.47	3.71	7	3	67	0.00230489429899	2.66527925225047	2.82095870295868
1075	jauche	gnojówka	14	13	27	-0.5	-1.46	-0.96	1.34	1.56	1.51	2.21	2.15	2.19	1.19	1.28	1.21	6.36	5.54	5.96	1.01	1.66	1.4	0.88	8	1	5	0.000144055893687	1.61092158992788	2.02407328070235
2348	stunde	godzina	14	12	26	0	0	0	0.78	0.6	0.69	1.71	2.25	1.96	0.91	1.06	1	5.5	5.25	5.38	1.74	1.71	1.7	358.93	7	1	5641	0.149025822019	4.58420342136359	4.46797655147537
2474	treffer	gol	9	18	27	1.22	0.94	1.04	1.64	1.3	1.4	3	2.44	2.63	1.5	1.15	1.28	6.11	6.11	6.11	1.05	1.64	1.45	59.1	3	1	480	0.00756293441855	3.51491541591807	3.70411718149935
1904	rasierer	golarka	10	17	27	0.4	-0.35	-0.07	1.07	1	1.07	1.9	1.82	1.85	1.2	1.13	1.13	6.2	6.35	6.3	1.03	0.79	0.87	0.29	7	1	14	0.000504195627904	2.00886159859992	1.96052088151995
2395	taube	gołąb	14	13	27	0.07	0.23	0.15	1.07	1.79	1.43	1.79	2.15	1.96	1.05	0.9	0.98	6.79	6.85	6.81	0.58	0.55	0.56	13.19	5	1	289	0.00698671084381	3.29516833744319	3.42441130619363
723	fieber	gorączka	14	13	27	-1.29	-1.77	-1.52	1.14	1.42	1.28	2.57	3.31	2.93	1.09	1.18	1.17	6.29	5.85	6.07	0.61	1.41	1.07	14.09	8	1	790	0.0220045377607	3.73094682304191	3.72123376846773
395	bitter	gorzki	14	12	26	-1.14	-1.08	-1.12	0.95	0.79	0.86	2.5	2.58	2.54	1.02	0.9	0.95	6.36	5.08	5.77	0.84	1.16	1.18	11.97	6	3	129	0.00439370475745	2.94671369185108	3.15648806351107
969	haushalt	gospodarstwo	11	16	27	1	0.81	0.89	0.77	0.91	0.85	2.73	1.69	2.11	0.9	0.87	1.01	6.27	6.44	6.37	0.9	0.89	0.88	83.01	12	1	208	0.00554615190694	3.15291662565529	3.68126449745272
968	hausfrau	gosposia	9	18	27	1.33	0.94	1.07	0.87	1	0.96	2.56	1.44	1.81	0.88	0.62	0.88	6.11	6.11	6.11	0.33	1.13	0.93	2.43	8	1	206	0.00605034753484	3.14874068500116	3.13521793199188
818	gast	gość	15	11	26	1.47	1.18	1.35	0.99	0.6	0.85	2.93	2.64	2.81	0.59	1.03	0.8	5.93	5.82	5.88	0.8	1.33	1.03	151.25	4	1	10050	0.215507616955	4.83497961253225	4.53954647473775
257	bargeld	gotówka	9	18	27	1.56	1.83	1.74	0.88	0.99	0.94	3	2.72	2.81	1.32	1.32	1.3	6.56	6.67	6.63	0.53	0.59	0.56	21.69	7	1	622	0.0182590845248	3.62725838620341	3.48819794065641
1668	nelke	goździk	14	13	27	0.43	1.08	0.74	0.76	1.26	1.06	1.57	2.08	1.81	0.76	1.32	1.08	5	6.08	5.52	1.8	1.8	1.85	3.08	7	1	42	0.00100839125581	2.46623879512383	2.72606865495496
1545	mist	gówno	16	11	27	-1.06	-1.64	-1.3	1.81	1.21	1.59	2.81	2.45	2.67	1.11	1.13	1.11	6.75	5.91	6.41	0.45	2.02	1.37	7	5	1	14295	0.209529297367	4.98798487904183	4.3634437818254
2253	spiel	gra	14	12	26	0.36	0.25	0.31	1.39	2.26	1.81	2.79	3.25	3	1.19	1.06	1.13	5.14	5.92	5.5	1.41	1.51	1.48	198.5	3	1	19166	0.351496380596	5.11532448239604	5.03293322992581
1921	rechen	grabie	14	13	27	0.21	0.08	0.15	0.43	0.86	0.66	1.36	1.69	1.52	0.84	1.03	0.94	6.79	6.46	6.63	0.43	0.97	0.74	1.05	6	1	73	0.00198076853819	2.70200205927521	2.82380298960107
205	auftreten	grać	14	13	27	1.93	0.69	1.33	0.73	1.8	1.47	3	3.08	3.04	1.18	1.19	1.16	6.36	5.77	6.07	0.84	1.64	1.3	260.18	4	2	9378	0.183815320344	4.80492687540373	4.75794787689748
949	hagel	grad	9	18	27	-0.33	-1.06	-0.81	1.58	1.26	1.39	2.78	1.94	2.22	1.3	0.87	1.09	5.78	6.61	6.33	0.97	0.61	0.83	5.78	4	1	165	0.00421363489034	3.05287842758429	3.3409481576619
1607	musikbox	gramofon	16	11	27	1.56	1.09	1.37	0.89	0.83	0.88	2.56	1.73	2.22	0.96	1.19	1.12	6.75	6.27	6.56	0.58	1.56	1.09	1.31	8	1	115	0.00313321568769	2.89722832877116	2.85894675604489
919	granate	granat	10	17	27	-0.3	0.06	-0.07	1.83	1.52	1.62	2.4	1.94	2.11	1.43	0.75	1.05	6.3	5.88	6.04	0.82	1.8	1.51	10.61	6	1	712	0.016998595455	3.6858598693961	3.65450157641568
925	grenze	granica	14	12	26	0	0.17	0.08	0.55	0.83	0.69	1.86	2.25	2.04	0.86	1.06	0.96	5.21	5.25	5.23	1.63	1.76	1.66	232.31	7	1	889	0.0270104800663	3.78216034618915	4.00646276035397
922	gratis	gratisowy	13	13	26	1.46	1.62	1.54	0.97	1.12	1.03	2.08	2.69	2.38	0.86	1.44	1.2	5.08	5.92	5.5	2.14	1.19	1.75	0.51	9	3	4	0.000144055893687	1.53174034388026	1.78712713840762
610	erbse	groch	9	18	27	-0.22	0	-0.07	1.39	0.49	0.87	1.89	1.28	1.48	0.93	0.57	0.75	5.89	6.67	6.41	1.17	0.77	0.97	4.68	5	1	69	0.00219685237872	2.67786837955849	2.99786816533562
1996	rudel	gromadny	16	11	27	0.31	0.27	0.3	0.95	0.79	0.87	1.69	1.27	1.52	0.87	0.65	0.8	4.63	3.73	4.26	1.89	2.45	2.14	0.28	8	3
2281	stapeln	gromadzić	13	13	26	0.69	0.23	0.46	0.75	0.83	0.81	1.62	1.77	1.69	0.96	1.01	0.97	5.38	5.15	5.27	1.39	1.41	1.37	34.5	9	2	132	0.00439370475745	2.95662198051132	3.26836091513433
527	drohen	grozić	10	17	27	-1.5	-1.53	-1.52	0.71	0.87	0.8	2.8	3	2.93	1.03	1.12	1.07	5.4	5.88	5.7	1.17	1.27	1.23	80.47	6	2	403	0.0138653797673	3.43915170465484	3.55226589164712
528	drohung	groźba	14	12	26	-2.43	-2.25	-2.35	0.51	1.22	0.89	3.64	3.58	3.62	0.84	1.08	0.94	4.43	5.5	4.92	1.4	1.24	1.41	22.55	6	1	574	0.0186552382324	3.59243818423387	3.69484836641153
918	grab	grób	13	13	26	-1.23	-1.77	-1.5	1.09	1.09	1.1	1.69	2.54	2.12	0.95	1.27	1.18	6.46	6.69	6.58	1.2	0.48	0.9	42.22	4	1	1417	0.0401195663918	3.98444657039129	4.02330759566137
450	burg	gród	13	13	26	0.62	0.54	0.58	0.96	0.88	0.9	1.92	1.38	1.65	1.26	0.65	1.02	5.08	5	5.04	1.89	1.83	1.82	9.3	4	1	31	0.000684265495012	2.33792031786414	2.96476418945812
935	gruppe	grupowy	9	18	27	0.33	0.78	0.63	1.5	1.4	1.42	3	1.83	2.22	0.71	1.2	1.19	5.22	5.72	5.56	1.72	1.53	1.58	7.52	7	3	130	0.00392552310296	2.9500416352	2.99867722550837
391	birne	gruszkowy	11	16	27	1	1.13	1.07	0.77	1.2	1.04	2.09	1.88	1.96	1.14	0.96	1.02	4.91	6.13	5.63	2.12	1.09	1.67	0.24	9	3	4	0.000144055893687	1.53174034388026	1.59214159890724
2132	schutt	gruz	9	18	27	-0.44	-0.89	-0.74	1.13	1.08	1.1	2.22	1.61	1.81	1.3	1.14	1.21	5.56	6.44	6.15	1.42	0.86	1.13	13.05	4	1	60	0.00194475456477	2.61810017455501	2.99857397967454
1097	kamm	grzebień	14	13	27	0.14	0.38	0.26	0.36	1.04	0.76	1.29	1.69	1.48	0.73	1.03	0.89	6.79	6.54	6.67	0.58	0.97	0.78	3.57	8	1	221	0.00576223574747	3.17912331399488	3.19886425299277
516	donner	grzmot	14	13	27	-0.21	-0.46	-0.33	1.25	1.61	1.41	3	3	3	1.36	1.47	1.39	6.64	6.38	6.52	0.63	1.04	0.85	2.93	6	1	235	0.00659055713617	3.20568234251434	3.18777054091175
1802	pilz	grzybowy	15	11	26	0.4	0.73	0.54	1.35	0.9	1.17	1.87	1.64	1.77	0.92	0.81	0.86	5.53	5.64	5.58	1.6	1.63	1.58	0.59	8	3	8	0.000288111787374	1.78701284898356	2.01070615407873
938	gummi	gumowy	9	18	27	-0.33	0.06	-0.07	0.71	0.24	0.47	1.78	1.28	1.44	0.97	0.75	0.85	5	5.44	5.3	1.73	2.04	1.92	6.05	6	3	80	0.00255699211294	2.74125535842289	2.75081231992713
365	beule	guz	9	18	27	-1.78	-2.22	-2.07	1.09	0.88	0.96	3	2.67	2.78	1.32	1.24	1.25	5.33	5.89	5.7	1.32	1.6	1.51	5.68	3	1	782	0.0147297151295	3.72653210160218	3.56468645969915
2582	vehemenz	gwałtowny	9	18	27	-0.11	-1.11	-0.78	1.36	1.02	1.22	3.67	2.33	2.78	1	0.91	1.12	4.89	5	4.96	1.54	1.57	1.53	27	9	3	309	0.00993985666439	3.32413203337851	3.57756429408943
2310	stern	gwiazda	10	17	27	1.3	1.59	1.48	1.06	0.8	0.89	2.4	2.12	2.22	1.17	1.05	1.09	6.2	6.53	6.41	1.03	0.62	0.8	82.54	7	1	2931	0.0697950804912	4.29993430551333	4.25657223280864
953	halle	hala	10	17	27	0.6	0.41	0.48	0.97	0.8	0.85	2.3	1.76	1.96	0.95	0.9	0.94	6.2	6.06	6.11	0.79	1.68	1.4	63.71	4	1	189	0.00475384449166	3.11152394049707	3.55324473762674
2003	ruhmlos	haniebny	10	17	27	-1.9	-1.53	-1.67	0.88	0.72	0.78	2.3	2.53	2.44	1.16	1.01	1.05	4.2	5.65	5.11	1.81	1.17	1.58	3.22	8	3	47	0.00162062880398	2.51401157691983	2.67523551371084
2052	schande	hańbić	9	18	27	-2	-2.06	-2.04	1.41	0.87	1.06	3.56	2.83	3.07	1.51	1.04	1.24	5	4.56	4.7	1.5	1.72	1.64	1.2	6	2	20	0.000720279468434	2.15498963427816	1.98512989285504
962	harfe	harfa	16	11	27	1.38	0.64	1.07	0.96	0.81	0.96	2.06	1.45	1.81	1.06	0.69	0.96	6.5	6.36	6.44	1.03	1.03	1.01	1.47	5	1	42	0.00111643317607	2.46623879512383	2.59229946677384
963	harmonie	harmonia	13	13	26	1.69	2	1.85	1.03	0.82	0.92	1.85	2.15	2	0.99	1.14	1.06	5.77	4.62	5.19	1.24	1.5	1.47	13.02	8	1	216	0.00478985846508	3.16923007339277	3.35155285008101
2125	schuften	harować	14	12	26	-1.43	-2.42	-1.88	1.02	0.67	0.99	2.79	3.67	3.19	0.58	1.23	1.02	5.21	5.83	5.5	0.97	1.4	1.21	1.84	7	2	89	0.00295314582058	2.78701284898356	2.68564543567963
1390	losung	hasło	16	11	27	0.44	0.18	0.33	0.96	0.6	0.83	1.63	1.36	1.52	0.96	0.5	0.8	5.56	4.45	5.11	1.5	2.07	1.8	72.53	5	1	1692	0.0349695681925	4.06142729765317	4.23900517728065
2210	skat	hazard	16	11	27	0.44	-1.09	-0.19	1.5	0.83	1.47	3	1.91	2.56	1.37	1.04	1.34	6.25	5.18	5.81	0.77	1.94	1.44	4.4	6	1	822	0.021176216372	3.74817017475651	3.53429515225417
1018	hobel	hebel	16	11	27	0.25	0.27	0.26	0.86	0.9	0.86	1.63	1.45	1.56	1.26	1.04	1.15	5.5	4.18	4.96	2.03	2.56	2.31	0.93	5	1	2	7.20279468434e-05	1.3098915942639	2.09875178360657
1139	ketzer	heretyk	14	12	26	-0.5	-1.08	-0.77	0.94	1.44	1.21	2.21	3.08	2.62	0.8	1.31	1.13	4.93	4.42	4.69	1.21	1.56	1.38	2.08	7	1	37	0.00111643317607	2.41255393616105	2.47139109865656
1069	irrlehre	herezja	11	16	27	-0.82	-0.88	-0.85	1.25	1.15	1.17	2.55	2.5	2.52	0.93	1.03	0.98	4.09	5	4.63	1.51	1.79	1.71	3.3	7	1	55	0.00154860085713	2.58095836655044	2.70999761997005
996	heroisch	heroiczny	14	13	27	1.21	1.46	1.33	1.58	1.2	1.39	2.79	2.38	2.59	1.31	0.87	1.12	4.64	5.08	4.85	1.22	0.76	1.03	4.14	9	3	48	0.00162062880398	2.52296641957275	2.70528919626099
1542	mischehe	heteroseksualny	13	13	26	0.85	0.54	0.69	1.57	0.97	1.29	1.92	1.62	1.77	0.95	1.19	1.07	6.54	6	6.27	0.66	1.87	1.4	1.56	15	3	48	0.00162062880398	2.52296641957275	2.31273914109151
1044	hypnose	hipnotyczny	16	11	27	0.25	0.36	0.3	0.77	1.12	0.91	2.13	2	2.07	0.62	1.18	0.87	3.88	3.91	3.89	1.45	2.02	1.67	1.46	11	3	24	0.000684265495012	2.23071034821628	2.40282417216891
1045	hypothek	hipoteczny	14	13	27	-0.71	-1	-0.85	1.07	0.91	0.99	2.29	2.54	2.41	1.2	1.81	1.5	5	3.85	4.44	1.75	1.72	1.8	12.5	10	3	62	0.00212482443188	2.63211088899782	2.99299309453925
877	geschichte	historia	11	16	27	1	0.31	0.59	1.26	0.95	1.12	2.45	2.06	2.22	1.21	0.77	0.97	4.45	5.31	4.96	1.75	1.7	1.74	267.23	8	1	11019	0.260200957972	4.87495193406	4.87522380494304
1962	renner	hit	11	16	27	0.82	0.63	0.7	1.54	1.41	1.44	2.55	2.06	2.26	1.44	1.06	1.23	4.73	6.06	5.52	2.24	0.85	1.67	9.71	3	1	768	0.0171426513487	3.71869667934567	3.62420068933597
1017	hobby	hobby	16	11	27	2.38	2.45	2.41	0.89	0.69	0.8	3.31	3.27	3.3	1.2	1.62	1.35	6.38	5.64	6.07	1.09	1.96	1.52	10.19	5	1	1308	0.0369143227572	3.94970998609499	4.01585573969855
207	aufzucht	hodowla	16	11	27	0	0.27	0.11	1.03	0.79	0.93	1.75	2	1.85	0.93	1	0.95	5.5	5.55	5.52	1.55	1.37	1.45	16.79	7	1	72	0.00241293621925	2.69609319966469	3.10893388666494
2247	spenden	hojny	13	13	26	1.54	2	1.77	0.66	1.29	1.03	2.46	3	2.73	0.97	1.08	1.04	6	5.69	5.85	1.35	1.44	1.38	0.8	5	3	488	0.0163503439334	3.52207919866786	3.25941782052108
1651	nazizeit	holocaust	11	16	27	-2.27	-2.69	-2.52	1.27	0.7	0.98	3.73	3.63	3.67	1.49	1.2	1.3	5.64	4.88	5.19	1.96	2.09	2.04	4.9	9	1	44	0.00111643317607	2.48598285331958	2.89098919186999
1038	hummer	homar	11	16	27	0.18	0.5	0.37	1.33	1.46	1.39	2.18	2.13	2.15	0.6	1.31	1.06	6.45	6.69	6.59	0.69	0.79	0.75	0.61	5	1	195	0.00569020780063	3.12502641090071	2.54895220784715
542	ehre	honor	14	13	27	1.57	2.08	1.81	1.5	0.95	1.27	3.21	3.08	3.15	0.89	1.26	1.06	5.71	5.15	5.44	1.59	1.86	1.72	20.45	5	1	2245	0.0561817985378	4.18418009146968	4.09602626937472
1029	horde	horda	10	17	27	-0.5	0.18	-0.07	0.97	1.19	1.14	2.4	2.06	2.19	1.07	1.2	1.14	5.4	4.94	5.11	0.97	2.05	1.72	2.01	5	1	90	0.00147657291029	2.79181173186533	2.6447263129069
1030	hormon	hormonalny	14	12	26	0.14	-0.67	-0.23	0.95	1.44	1.24	1.93	3.25	2.54	0.83	1.22	1.21	3.79	4.42	4.08	1.48	1.68	1.57	3.87	10	3	17	0.000576223574747	2.08804284464754	2.27522568107131
1032	horoskop	horoskop	13	13	26	-0.54	-0.38	-0.46	1.45	1.5	1.45	1.92	1.92	1.92	1.26	1.12	1.16	6.08	6.08	6.08	0.95	1.5	1.23	3.23	8	1	160	0.00399755104981	3.03959621557609	3.04105507425553
1033	horror	horror	13	13	26	-0.46	-0.92	-0.69	1.76	1.66	1.69	2.38	2.77	2.58	0.96	1.64	1.33	6.15	6.46	6.31	1.28	0.97	1.12	9.67	6	1	453	0.0132171282458	3.48982619240134	3.61143217314051
1035	hotel	hotelowy	14	12	26	0.43	0.25	0.35	1.45	0.75	1.16	2	1.83	1.92	1.24	0.83	1.06	5.36	5.33	5.35	1.86	1.3	1.6	9.83	8	3	217	0.00698671084381	3.17122683314884	3.09783838300304
1037	human	humanitarny	14	13	27	1.14	1.46	1.3	1.23	1.51	1.35	2.5	2.69	2.59	1.09	1.32	1.19	4.79	5.23	5	1.72	1.74	1.71	7.03	11	3	56	0.00183671264451	2.58864519521673	2.70465518926768
1039	humor	humor	10	17	27	1.2	1.88	1.63	1.32	1.11	1.21	3	2.94	2.96	1.15	1.03	1.06	5.5	5.88	5.74	1.43	1.32	1.35	37.07	5	1	1477	0.0469622213419	4.00244477360305	4.06664585476944
1285	launisch	humorzasty	14	13	27	-1.36	-1.92	-1.63	0.84	0.86	0.88	2.79	2.85	2.81	1.19	1.21	1.18	5.5	5.69	5.59	1.22	1.32	1.25	0.09	10	3	42	0.00129650304318	2.46623879512383	1.99023947544588
1723	orkan	huragan	13	13	26	-1.77	-1.31	-1.54	1.17	1.75	1.48	2.31	3.08	2.69	1.18	1.32	1.29	6.23	5.62	5.92	1.54	1.71	1.62	8.18	7	1	593	0.0127489465913	3.60655678452543	3.66649227234866
2060	schaukel	huśtawka	15	11	26	1.87	1.27	1.62	0.92	1.27	1.1	2.2	2.36	2.27	1.08	1.36	1.19	6.73	6.64	6.69	0.59	0.67	0.62	4.24	8	1	89	0.00284510390031	2.78701284898356	2.94406074859219
1378	loblied	hymn	11	16	27	1.36	1.31	1.33	1.36	0.7	1	3.64	2.25	2.81	1.12	1	1.24	6.09	6.56	6.37	1.04	0.73	0.88	10.48	4	1	282	0.00810314401988	3.28455677506853	3.50863339401601
1313	leitbild	idealny	11	16	27	1.64	2	1.85	1.63	1.1	1.32	2.73	3.25	3.04	1.19	1.34	1.29	3.55	4.56	4.15	2.34	2.13	2.23	26.45	7	3	2587	0.0752692044513	4.2457346115409	4.04264256950995
1046	ideell	ideowy	10	17	27	0.4	0.53	0.48	0.97	1.01	0.98	2	1.88	1.93	0.94	0.86	0.87	4.8	4.88	4.85	1.62	1.96	1.81	7.48	6	3	1	3.60139734217e-05	1.13380033520822	2.05521924443756
1047	idiot	idiota	15	11	26	-1.93	-1.73	-1.85	1.16	1.01	1.08	3	3	3	1.36	1	1.2	5.8	5.55	5.69	1.15	1.51	1.29	9.09	6	1	3856	0.107537724637	4.41901997841028	3.94435367237796
1048	idylle	idylla	14	12	26	1.07	1.58	1.31	1.49	1.08	1.32	2.29	2.67	2.46	1.2	1.37	1.27	4.36	4.58	4.46	2.13	1.78	1.94	1.41	6	1	10	0.000360139734217	1.87416302470246	2.3591546519353
1050	iglu	igloo	14	12	26	1	0.58	0.81	0.88	1.08	0.98	2.14	1.75	1.96	1.03	0.87	0.96	6.64	6	6.35	0.74	1.48	1.16	0.45	5	1	52	0.00126048906976	2.55704620914503	2.63939304411013
1632	nadel	igła	13	13	26	-0.77	-0.15	-0.46	0.93	0.8	0.9	1.54	2	1.77	0.78	1.29	1.07	6.54	6.77	6.65	1.39	0.44	1.02	9.07	4	1	352	0.0108402059999	3.38054504493206	3.31608832533924
1500	menge	ilość	14	13	27	0	0.46	0.22	0	0.97	0.7	1.43	1.62	1.52	0.85	0.96	0.89	4.64	3.31	4	1.95	2.14	2.11	113.62	5	1	2866	0.0810314401988	4.29019803249072	4.53520256700578
982	heißen	imię	14	12	26	0.71	0.58	0.65	1.07	0.79	0.94	1.86	1.67	1.77	1.03	0.89	0.95	5.21	5.08	5.15	1.76	2.23	1.95	194.5	4	1	32650	0.50142255195	5.34666682646716	5.12670304212149
2814	wucht	impet	14	12	26	0.5	-0.5	0.04	1.09	1.38	1.31	2.57	2.25	2.42	0.85	1.29	1.06	4.57	4.17	4.38	1.87	1.64	1.75	4.3	5	1	33	0.00111643317607	2.36424925658649	2.78378809137918
1054	import	importować	13	13	26	0	-0.15	-0.08	1.08	0.69	0.89	1.46	1.54	1.5	0.66	0.88	0.76	5.92	4.77	5.35	1.93	1.69	1.87	9.26	10	2	23	0.000792307415277	2.21298158125584	2.65350266682029
1758	party	impreza	14	12	26	2.14	1.92	2.04	1.03	1.31	1.15	3.79	3.83	3.81	1.19	1.03	1.1	6.79	6.75	6.77	0.43	0.45	0.43	154	7	1	3824	0.0849209493283	4.41540177903387	4.46614693760073
1055	impuls	impuls	14	12	26	0.93	0.92	0.92	1.14	1.24	1.16	2.64	2.42	2.54	1.01	1.31	1.14	4.64	4.92	4.77	1.74	1.93	1.8	14.77	6	1	658	0.0159902041992	3.65165575413825	3.70415654716195
2686	vorfall	incydent	14	13	27	-0.57	-1	-0.78	0.85	1	0.93	2.64	2.46	2.56	1.34	1.2	1.25	4.86	4.46	4.67	1.56	1.61	1.57	11.97	8	1	899	0.0279828573487	3.78701284898356	3.73721963658189
220	auskunft	informować	14	13	27	0.29	0.77	0.52	0.99	0.93	0.98	2.14	1.92	2.04	1.1	1.04	1.06	5.43	6.08	5.74	1.28	1.12	1.23	119.97	10	2	563	0.0185471963122	3.58404944352758	3.71523774449531
1059	initiative	inicjatywa	9	18	27	1	1.33	1.22	1.22	1.08	1.12	3.22	2.22	2.56	1.09	1.06	1.15	4.89	4.94	4.93	1.27	1.89	1.69	89.45	10	1	149	0.00486188641193	3.00886159859992	3.63545092261611
1063	instrument	instrument	15	11	26	1.07	1.55	1.27	1.1	1.04	1.08	2.13	2.27	2.19	0.99	1.27	1.1	6.53	6.27	6.42	0.83	0.9	0.86	53.37	10	1	303	0.008967479382	3.31564392315299	3.62636002385022
1062	instinkt	instynktowny	16	11	27	0.81	0.91	0.85	1.11	1.14	1.1	2.13	2	2.07	1.31	1.1	1.21	4.63	4.27	4.48	2.22	2.24	2.19	1.26	12	3	10	0.000360139734217	1.87416302470246	2.07403551258001
308	behörde	instytucja	9	18	27	-0.67	-0.33	-0.44	1.22	1.14	1.15	2.11	1.5	1.7	0.78	0.79	0.82	5.22	4.39	4.67	1.48	1.91	1.8	155.47	10	1	219	0.00662657110959	3.17519302036644	3.71934312210258
2759	weisheit	inteligentny	13	13	26	2.15	2.46	2.31	1.07	0.66	0.88	2.23	2.62	2.42	1.42	1.33	1.36	6.23	5.69	5.96	1.24	1.65	1.46	21.14	12	3	1115	0.0335290092556	3.8804345341458	3.85215242866982
1064	intensiv	intensywny	9	18	27	1	1.06	1.04	1.32	0.73	0.94	3.67	2.39	2.81	0.87	0.98	1.11	5	5.06	5.04	1.58	1.59	1.56	27.2	10	3	189	0.0063024453488	3.11152394049707	3.34720685008042
1163	klient	interesant	14	12	26	-0.43	0	-0.23	1.16	1.48	1.31	1.93	2.25	2.08	0.92	1.14	1.02	4.93	5.25	5.08	1.07	1.54	1.29	4.37	10	1	3	0.000108041920265	1.4348303308722	1.97723275926342
2240	spannend	interesujący	10	17	27	1.6	1.88	1.78	0.97	0.6	0.75	2.8	2.65	2.7	0.79	1	0.91	5	5.71	5.44	0.94	1.4	1.28	44.27	12	3	1072	0.034501386538	3.86337006151019	3.91199601475028
492	deutung	interpretować	11	16	27	0.18	0.44	0.33	0.6	1.09	0.92	2.18	2	2.07	1.08	1.21	1.14	4.18	5.25	4.81	1.83	1.57	1.73	15.42	13	2	94	0.00327727158137	2.81049394483309	3.26862731264169
2440	tonfall	intonować	13	13	26	0.46	0.54	0.5	0.78	0.88	0.81	1.85	1.62	1.73	1.07	0.96	1	4.85	4.92	4.88	2.08	1.75	1.88	0.67	9	2	1	3.60139734217e-05	1.13380033520822	1.42944692814552
1067	intrige	intryga	14	12	26	-0.5	-1.25	-0.85	1.7	1.36	1.57	3.43	3.33	3.38	1.09	1.07	1.06	4.71	4.75	4.73	1.33	1.86	1.56	6.91	7	1	118	0.00403356502323	2.90831730093677	3.04324691793591
1066	intim	intymny	11	16	27	1.91	1.38	1.59	0.7	1.31	1.12	3.55	3.19	3.33	1.13	1.17	1.14	5.45	5.5	5.48	1.37	1.55	1.45	9.85	7	3	80	0.00277307595347	2.74125535842289	2.90286193362296
2558	unmut	irytować	15	11	26	-1.73	-2.36	-2	0.8	0.67	0.8	3.13	3.18	3.15	1.36	1.17	1.26	6	5	5.58	1.13	1.55	1.39	9.63	8	2	106	0.00374545323586	2.86215411722945	2.87602894347913
804	funke	iskra	15	11	26	0.53	1	0.73	1.36	1.41	1.37	2.47	2.73	2.58	1.19	1.42	1.27	6.07	6.27	6.15	1.03	0.9	0.97	15.55	5	1	188	0.00579824972089	3.10923214371748	3.51318909763214
1072	islam	Islam	16	11	27	-0.88	-0.91	-0.89	1.15	0.7	0.97	2.75	2.36	2.59	1.34	1.03	1.22	5.88	5.45	5.7	1.26	1.81	1.49	9.32	5	1	243	0.00442971873087	3.22016016588297	3.41015747517875
346	bestehen	istnieć	14	13	27	1.36	1.46	1.41	0.93	1.27	1.08	2.21	2.69	2.44	1.05	1.18	1.12	4.64	4	4.33	1.65	2.24	1.94	332.04	7	1	1464	0.0433968379731	3.99860796423437	4.1787014761693
843	gehen	iść	14	13	27	0.64	1.46	1.04	0.63	1.33	1.09	1.93	2.69	2.3	1	1.44	1.27	6.07	6.46	6.26	0.92	1.13	1.02	348.4	3	2	50751	0.657543126733	5.53822350084573	5.16464935084803
1098	kammer	izba	15	11	26	0.13	0.45	0.27	1.55	1.04	1.34	2.27	1.27	1.85	1.28	0.65	1.16	5.53	6.18	5.81	1.36	1.17	1.3	225.76	4	1	243	0.00612237548169	3.22016016588297	3.88433887608812
2343	stube	izdebka	13	13	26	-0.15	0.85	0.35	0.99	0.99	1.09	1.38	1.54	1.46	0.51	0.78	0.65	5.08	5.38	5.23	2.14	1.98	2.03	1.3	7	1
153	apfel	jabłkowy	11	16	27	1.36	1.19	1.26	1.21	0.98	1.06	2.36	1.69	1.96	1.03	0.7	0.9	5.55	6.63	6.19	2.02	0.81	1.49	0.65	8	3	178	0.00525804011957	3.08562337052413	2.89857204220884
2824	yacht	jacht	13	13	26	1.85	1.54	1.69	1.14	1.2	1.16	2.46	2.54	2.5	1.45	1.33	1.36	6.77	6.15	6.46	0.44	1.68	1.24	8.38	5	1	527	0.0110562898405	3.55540426207805	3.50829384427191
1890	qualität	jakość	11	16	27	1.27	1.19	1.22	1.01	1.11	1.05	2.27	2.06	2.15	1.19	1	1.06	5	5.06	5.04	1.79	1.77	1.74	91.14	6	1	1050	0.0318363525048	3.85437305557248	4.23759327051393
85	almosen	jałmużna	13	13	26	-0.85	-0.31	-0.58	1.14	1.11	1.14	1.85	2.08	1.96	0.8	0.86	0.82	5.62	5.46	5.54	1.39	1.61	1.48	2.56	8	1	45	0.00144055893687	2.49552817122581	2.63993230420704
929	grube	jama	14	12	26	0.07	-0.25	-0.08	1.07	0.97	1.02	2.14	1.75	1.96	1.17	1.06	1.11	5.86	5.75	5.81	1.1	1.6	1.33	11.37	4	1	99	0.00230489429899	2.83277033954424	2.93764213623961
464	dackel	jamnik	14	13	27	0.71	0.62	0.67	1.54	1.39	1.44	2.21	2.31	2.26	1.05	1.25	1.13	6.57	6.54	6.56	1.09	0.78	0.93	2.18	6	1	15	0.000540209601325	2.03689032220016	2.51592792847829
1074	japan	Japonia	14	13	27	1.29	0.31	0.81	1.49	1.03	1.36	2.64	1.62	2.15	1.22	0.87	1.17	5.86	5.62	5.74	1.7	1.39	1.53	27.82	7	1	639	0.0117405553355	3.63895031352813	3.77589071579885
1155	klarheit	jasność	14	13	27	1.79	1.54	1.67	0.97	0.88	0.92	2.64	2.54	2.59	1.28	1.13	1.19	6.14	6.23	6.19	1.03	1.09	1.04	11.33	7	1	377	0.0113444016278	3.41026213938146	3.61812807810258
548	eidechse	jaszczurka	14	12	26	0.71	-0.17	0.31	0.83	1.9	1.46	2	2.33	2.15	0.88	1.5	1.19	6.29	6.42	6.35	1.07	1.16	1.09	2.26	10	1	203	0.00504195627904	3.14240050697014	2.95895176576528
680	fahrt	jazda	16	11	27	1.81	0.82	1.41	0.75	1.17	1.05	3.31	2.27	2.89	1.08	1.27	1.25	6.56	4.45	5.7	0.63	1.86	1.64	74.52	5	1	5958	0.1220873699	4.60794372496902	4.37291038052983
1077	jazz	jazz	14	12	26	1.64	0.83	1.27	1.65	1.53	1.61	2.79	2.67	2.73	1.37	1.44	1.37	6.21	5.42	5.85	1.12	1.24	1.22	13.45	4	1	823	0.0123888068571	3.74869755124135	3.85280670656592
2280	stammeln	jąkała	9	18	27	-0.22	-0.72	-0.56	0.83	0.75	0.8	2.78	1.83	2.15	0.97	0.71	0.91	5.89	5.5	5.63	0.78	1.47	1.28	0.73	6	1	24	0.00064825152159	2.23071034821628	2.25230917433692
2326	stottern	jąkanie	16	11	27	-1.19	-0.64	-0.96	1.22	0.81	1.09	2.56	1.91	2.3	1.09	1.04	1.1	6.31	5.55	6	1.08	1.75	1.41	0.48	7	1	33	0.000828321388699	2.36424925658649	2.42231557254673
677	fahren	jechać	11	16	27	1.09	0.75	0.89	0.94	1.24	1.12	3	2.38	2.63	1	1.45	1.31	6.36	6.63	6.52	0.67	0.72	0.7	149.17	6	2	13103	0.263262145713	4.95017422396058	4.72069723840032
561	einheit	jedność	11	16	27	1.09	2.25	1.78	1.76	0.77	1.37	2.45	2.88	2.7	0.93	1.2	1.1	4.82	5.94	5.48	1.99	0.85	1.5	22.34	7	1	412	0.0120286671228	3.44872039120064	3.73666898648123
2161	seide	jedwabny	16	11	27	1.25	1.36	1.3	1.18	0.92	1.07	2.13	1.27	1.78	1.26	0.47	1.09	5.81	6.18	5.96	1.11	1.25	1.16	2.69	8	3	66	0.00198076853819	2.65884514224506	2.74373962761748
1013	hirsch	jeleń	14	13	27	0.43	0.77	0.59	0.76	1.3	1.05	1.64	2	1.81	0.84	1.08	0.96	6.43	6.62	6.52	0.94	0.77	0.85	17.15	5	1	291	0.00738286455145	3.29815319099266	3.43297596948693
470	darm	jelito	11	16	27	-0.18	-0.44	-0.33	0.6	1.41	1.14	1.82	1.94	1.89	0.75	0.85	0.8	6.18	6.44	6.33	1.08	0.96	1	7.15	6	1	155	0.0046458025714	3.0258949378987	2.94250918651825
992	herbst	jesienny	14	12	26	-0.29	0.5	0.08	1.38	1.73	1.57	2.5	2.25	2.38	1.09	1.22	1.13	5.86	5.92	5.88	1.1	1.16	1.11	20.99	8	3	90	0.00284510390031	2.79181173186533	3.10149562994273
662	essen	jeść	10	17	27	1.9	2	1.96	1.1	0.87	0.94	2.7	2.71	2.7	1.25	1.1	1.14	6.3	6.53	6.44	0.95	0.62	0.75	60.47	4	2	8097	0.199985594411	4.74114811197663	4.57259001306901
2147	see	jezioro	14	13	27	1.57	2.15	1.85	1.02	0.69	0.91	2.43	2.92	2.67	1.09	0.86	1	6.57	6.85	6.7	0.65	0.55	0.61	51.41	7	1	1296	0.0297475420463	3.94571031562832	4.01553837424028
1953	reiter	jeździecki	15	11	26	0.47	0.36	0.42	1.19	0.92	1.06	1.87	1.55	1.73	1.06	1.04	1.04	5	5	5	2	2.05	1.98	2.54	10	3	15	0.000396153707639	2.03689032220016	2.33253691513747
1049	igel	jeż	15	11	26	1.67	1.09	1.42	1.29	1.45	1.36	2.2	1.91	2.08	1.32	1.14	1.23	6.47	6.55	6.5	0.99	0.93	0.95	4.68	3	1	54	0.00180069867108	2.57313302903848	2.92911259822428
844	geheul	jęczeć	16	11	27	0.13	-0.64	-0.19	2.33	1.63	2.08	3.5	2.82	3.22	0.97	0.98	1.01	6.44	5.36	6	0.81	1.91	1.44	4.64	6	2	280	0.00936363308964	3.28147665944932	3.00986581329506
2264	sprache	język	14	13	27	0.29	1	0.63	0.83	1.08	1.01	1.93	2.08	2	1.14	1.04	1.07	6.21	5.77	6	1.31	1.83	1.57	201.58	5	1	4635	0.125796809162	4.4989137668358	4.63803969596778
1797	phonem	językowy	11	16	27	0.27	0.13	0.19	0.79	0.96	0.88	1.91	1.88	1.89	1.04	1.09	1.05	4.09	4.75	4.48	1.97	1.73	1.83	20.79	8	3	29	0.000972377282386	2.3098915942639	2.83422678546316
2380	tanne	jodła	14	13	27	0.57	1	0.78	0.65	1.22	0.97	1.36	1.62	1.48	0.5	0.96	0.75	5.64	6.46	6.04	1.28	0.88	1.16	2.37	5	1	10	0.000288111787374	1.87416302470246	2.35659994904606
1085	kabel	kabel	11	16	27	0.27	-0.25	-0.04	1.19	0.68	0.94	1.91	1.44	1.63	1.22	0.73	0.97	6.27	6.63	6.48	1.01	1.02	1.01	13.17	5	1	687	0.0178629308172	3.67035877777975	3.62892946277951
595	ente	kaczka	14	12	26	0.57	0.33	0.46	0.76	0.49	0.65	1.57	1.5	1.54	0.85	0.67	0.76	6.79	6.58	6.69	0.58	1	0.79	9.18	6	1	697	0.0156660784384	3.6766257621674	3.51128788026612
1479	maulkorb	kaganiec	9	18	27	-1.22	-1.72	-1.56	0.97	0.83	0.89	2.56	2.44	2.48	1.42	1.1	1.19	5.56	6.22	6	1.42	1.22	1.3	1.84	8	1	61	0.00183671264451	2.62516202904249	2.74091243281632
1089	kakao	kakao	14	12	26	2	1.75	1.88	1.18	0.87	1.03	2.79	2.92	2.85	1.19	1.31	1.22	6.79	5.83	6.35	0.43	1.59	1.2	2.27	5	1	407	0.00918356322253	3.44343050263412	3.43173326938496
1091	kaktus	kaktus	14	13	27	0.86	0.23	0.56	1.41	1.3	1.37	1.79	1.85	1.81	0.97	0.99	0.96	6.64	6.23	6.44	0.63	1.3	1.01	2.44	6	1	120	0.00280908992689	2.91555570986069	2.94609693176379
1185	kohlrabi	kalarepa	11	16	27	-0.18	0.5	0.22	0.75	1.1	1.01	1.64	1.56	1.59	1.03	0.89	0.93	5.27	6.31	5.89	1.95	1.35	1.67	0.31	8	1	2	3.60139734217e-05	1.3098915942639	1.76691280987981
1922	rechnen	kalkulować	16	11	27	-0.06	0.27	0.07	0.93	1.19	1.04	1.94	1.45	1.74	0.93	0.82	0.9	5.38	4.27	4.93	1.26	1.68	1.52	2.89	10	2	3	0.000108041920265	1.4348303308722	2.1153359652329
1092	kalorie	kaloryczny	14	12	26	-0.57	-1	-0.77	0.76	1.65	1.24	2.36	3.08	2.69	1.22	1.31	1.29	5.43	5.92	5.65	1.34	1.78	1.55	1.12	10	3	6	0.000180069867108	1.6778683795585	1.97111553105491
1094	kamera	kamera	15	11	26	0.4	0.09	0.27	0.99	1.04	1	2.33	1.91	2.15	1.29	1.04	1.19	6.47	6.55	6.5	0.92	0.69	0.81	39.74	6	1	2173	0.0499873951093	4.17002987929451	4.00466182783412
89	altbau	kamienica	14	12	26	0.36	0.17	0.27	1.15	1.27	1.19	2.07	1.83	1.96	0.83	1.19	1	6.64	6.17	6.42	0.63	1.27	0.99	38.67	9	1	28	0.000864335362121	2.29516833744319	3.03173647306273
2302	stein	kamienny	11	16	27	0.27	-0.13	0.04	1.27	0.5	0.9	1.64	1.31	1.44	0.81	0.48	0.64	5.55	6.13	5.89	1.86	1.02	1.42	33.18	8	3	127	0.00334929952822	2.93998030919211	3.24706503566707
2780	weste	kamizelka	14	12	26	0.29	0.5	0.38	0.99	0.67	0.85	1.71	1.75	1.73	1.14	0.87	1	6.21	6.75	6.46	1.25	0.87	1.1	6.19	9	1	265	0.00842726978067	3.25765197617531	3.09133468266023
2386	tarnung	kamuflować	14	13	27	-0.07	-0.85	-0.44	0.83	1.21	1.09	2.14	2.62	2.37	1.1	1.19	1.15	5.14	4.69	4.93	1.66	1.8	1.71	0.62	10	2	13	0.000468181654482	1.97889837522248	2.06076373052036
1102	kanal	kanał	14	13	27	0.21	-0.85	-0.3	0.97	1.21	1.2	1.93	2	1.96	0.92	1	0.94	6.07	5.31	5.7	1.21	1.93	1.61	47.42	5	1	1916	0.0516800518601	4.1153924524223	4.12021290340469
2030	sandwich	kanapka	9	18	27	1.22	1.22	1.22	0.67	0.94	0.85	2.33	1.94	2.07	1.12	1.06	1.07	6.56	6.72	6.67	0.53	0.57	0.55	8.57	7	1	613	0.0180430006843	3.62093871068541	3.22080194700201
1420	madeira	kanaryjski	16	10	26	1.25	1.3	1.27	1.06	1.06	1.04	2	2.2	2.08	1.15	1.14	1.13	4.13	3.7	3.96	2.25	1.83	2.07	0.34	10	3
1110	kanzler	kanclerz	11	16	27	0	-0.06	-0.04	0.63	0.77	0.71	1.91	1.56	1.7	0.83	0.63	0.72	6.09	6.31	6.22	0.94	0.79	0.85	11.25	8	1	228	0.00406957899665	3.19260582188413	3.52027254503471
373	bewerber	kandydat	13	13	26	0.69	0.31	0.5	0.75	0.85	0.81	1.85	2	1.92	1.14	1.15	1.13	6.31	5.08	5.69	0.95	1.55	1.41	116	8	1	483	0.0123167789102	3.51761570118865	3.92737956444468
1103	kandidatur	kandydatura	9	18	27	-0.11	0.39	0.22	1.17	0.85	0.97	2.44	1.61	1.89	0.73	0.98	0.97	4.78	5.17	5.04	1.39	1.69	1.58	17.68	11	1	22	0.000756293441855	2.19449817556183	2.82130254069869
1104	känguruh	kangur	9	18	27	1.56	1.33	1.41	1.24	1.14	1.15	2.56	1.67	1.96	1.13	0.69	0.94	6.11	6.61	6.44	0.93	0.78	0.85	2.17	6	1	99	0.00230489429899	2.83277033954424	2.82938217818396
1106	kanon	kanon	10	17	27	0.1	1	0.67	0.74	0.87	0.92	1.7	1.76	1.74	0.67	0.83	0.76	3.7	5.06	4.56	1.42	1.89	1.83	8.36	5	1	39	0.000792307415277	2.4348303308722	2.95405593948061
1801	pilot	kapitan	16	11	27	1.19	0.82	1.04	0.91	1.08	0.98	2.13	1.73	1.96	1.2	0.9	1.09	6.56	6.09	6.37	0.51	1.45	1.01	42.48	7	1	9725	0.124356250225	4.8207046047764	4.65945457580167
25	abkehr	kapitulować	11	16	27	-0.91	-1.31	-1.15	1.45	1.35	1.38	2.73	2.44	2.56	1.19	1.15	1.15	4.91	5	4.96	1.92	1.63	1.72	0.97	11	2	6	0.000180069867108	1.6778683795585	1.97111553105491
1462	marotte	kaprys	14	12	26	-1.43	-1.42	-1.42	0.65	0.79	0.7	2.57	2.83	2.69	0.76	1.11	0.93	4.5	5.33	4.88	1.34	1.44	1.42	4.99	6	1	176	0.00558216588036	3.08074360590604	3.19015679834237
2328	strafe	kara	14	12	26	-1.93	-1.67	-1.81	0.73	1.44	1.1	2.86	3.75	3.27	0.86	1.06	1.04	5.14	5.42	5.27	1.17	1.44	1.28	134.15	4	1	2300	0.0562178125113	4.19468695821288	4.3587902524224
2329	strafen	karać	16	11	27	-1.25	-1.45	-1.33	0.93	0.93	0.92	2.94	2.36	2.7	0.93	1.36	1.14	5.69	5	5.41	1.14	1.84	1.47	24.12	5	2	278	0.00932761911622	3.27837454281784	3.5086386137134
1112	karaffe	karafka	16	11	27	0.44	0.73	0.56	0.96	0.9	0.93	1.81	1.64	1.74	0.91	1.03	0.94	6.06	5.91	6	1.61	1.81	1.66	1.36	7	1	14	0.000360139734217	2.00886159859992	2.26954492987599
2327	strafbar	karalny	14	12	26	-1.93	-1.17	-1.58	0.83	1.34	1.14	2.79	2.83	2.81	0.89	1.47	1.17	4.64	4.58	4.62	1.28	1.44	1.33	3.17	7	3	4	0.000108041920265	1.53174034388026	2.03098430251616
2044	schabe	karaluch	11	16	27	-1.55	-1.75	-1.67	1.21	1.18	1.18	3.45	2.5	2.89	0.93	1.32	1.25	6.55	6.56	6.56	0.69	1.09	0.93	2	8	1	228	0.00543810998667	3.19260582188413	2.87899925004972
2667	verweis	karcić	9	18	27	-0.67	-1	-0.89	1.94	1.61	1.69	3.11	2.89	2.96	1.05	0.96	0.98	5.33	5.78	5.63	1.22	1.06	1.11	1.47	6	2	9	0.000324125760795	1.83277033954424	2.12163052888691
1114	karriere	kariera	16	11	27	0.94	1.36	1.11	1.91	1.21	1.65	3.38	2.91	3.19	0.81	1.14	0.96	5.06	5.64	5.3	1.81	1.03	1.54	76.65	7	1	1120	0.0350776101127	3.88237595213921	4.02521569498533
691	fasching	karnawałowy	14	12	26	1.71	1.75	1.73	0.99	1.14	1.04	2.71	3.42	3.04	1.33	1.24	1.31	6.07	6	6.04	1.07	0.74	0.92	3.52	11	3	4	0.000144055893687	1.53174034388026	2.27041526066414
2855	zettel	kartka	14	12	26	0.36	0	0.19	1.01	0.95	0.98	1.64	1.5	1.58	0.93	1	0.95	6.36	6.67	6.5	1.08	0.65	0.91	72.06	6	1	500	0.0151258688371	3.53260806541148	3.79083363486349
1743	pappe	karton	14	12	26	-0.07	0	-0.04	0.92	0.43	0.72	1.5	1.33	1.42	0.65	0.65	0.64	6.5	6.42	6.46	0.65	1	0.81	6.85	6	1	238	0.0076349623654	3.21116824049238	3.24111730466911
1116	kartei	kartoteka	14	12	26	-1.36	-1	-1.19	0.84	1.28	1.06	2.36	2.25	2.31	0.84	1.6	1.23	5.64	4.67	5.19	1.01	2.61	1.94	4.18	9	1	141	0.00468181654482	2.98505868392729	2.86961182647869
1121	kasse	kasa	14	13	27	0.93	0.54	0.74	1.38	1.66	1.51	2.43	3.08	2.74	1.45	1.26	1.38	6.43	6.46	6.44	1.16	0.66	0.93	89.63	4	1	1847	0.0438650196276	4.09947230642833	4.15850192015746
1122	kassette	kaseta	10	17	27	0.9	1.06	1	0.88	1.09	1	2.1	1.94	2	0.99	1.14	1.07	5.8	6.29	6.11	1.23	1.16	1.19	13.86	6	1	578	0.0135412540066	3.59544890327167	3.39715501853329
1119	kasino	kasyno	11	16	27	-0.09	-0.25	-0.19	1.45	0.86	1.11	2.55	2.06	2.26	0.93	1.18	1.1	5.91	6.19	6.07	1.22	1.22	1.21	6.78	6	1	627	0.011272373681	3.63072998328143	3.36591931574113
1123	kastanie	kasztan	14	12	26	1.14	0.58	0.88	0.86	0.9	0.91	2	1.58	1.81	0.88	0.79	0.85	6.57	6.5	6.54	0.65	0.8	0.71	4.45	7	1	51	0.00111643317607	2.54877368317904	2.72938846418237
240	bahre	katafalk	11	16	27	-0.55	-0.5	-0.52	1.44	1.15	1.25	1.91	1.81	1.85	1.14	0.83	0.95	3.73	4.94	4.44	2.57	2.26	2.42	1.04	8	1	4	0.000144055893687	1.53174034388026	2.05096595248867
41	absturz	katastrofa	14	13	27	-1.86	-2.46	-2.15	1.29	0.88	1.13	3.21	3.54	3.37	1.42	1.27	1.33	6.07	5.69	5.89	1.27	1.6	1.42	31.74	10	1	1692	0.0505996326575	4.06142729765317	3.96368357691319
990	henker	katować	14	13	27	-1.93	-2.46	-2.19	1.14	1.13	1.14	3	3.54	3.26	1.11	1.27	1.2	5.14	5.69	5.41	1.79	1.25	1.55	2.24	7	2	27	0.000936363308964	2.27992837088646	2.38594606597162
1463	marter	katusze	13	13	26	-1.62	-2	-1.81	1.71	1	1.39	2.23	2.54	2.38	1.01	1.13	1.06	5.46	4.62	5.04	1.2	1.12	1.22	0.84	7	1	64	0.00223286635214	2.64568369618709	2.73317443975286
1087	kaffee	kawa	14	12	26	1	1.75	1.35	1.52	1.06	1.35	2.57	3	2.77	1.34	1.41	1.37	6.71	6.58	6.65	0.61	0.67	0.63	47.12	4	1	3252	0.0844887816473	4.34505440282609	4.16372860036351
1561	mokka	kawowy	14	12	26	0.71	1.5	1.08	1.68	1.31	1.55	2.57	2.67	2.62	1.16	1.67	1.39	6	6.33	6.15	1.41	0.98	1.22	1.01	6	3	32	0.00108041920265	2.35128427942213	2.43545973353838
1851	predigen	kazanie	14	13	27	-0.21	-0.85	-0.52	1.42	1.46	1.45	1.93	2.54	2.22	1	1.13	1.09	6	5.92	5.96	0.96	1.12	1.02	9.61	7	1	380	0.0115964994418	3.41369531521986	3.43466132987076
2392	tatort	kaźń	14	12	26	-1.5	-1	-1.27	1.45	1.13	1.31	2.64	2.08	2.38	1.15	1.24	1.2	4.43	3.83	4.15	1.22	1.59	1.41	1.63	4	1	8	0.000288111787374	1.78701284898356	2.13369736874527
423	brause	kąpielowy	14	12	26	1.21	1.67	1.42	1.05	0.78	0.95	2.14	2.5	2.31	1.35	1.17	1.26	5.64	6.17	5.88	1.86	0.58	1.42	1.85	9	3	236	0.00705873879065	3.20751868555434	3.09301238767818
476	daumen	kciuk	15	11	26	0.6	0.18	0.42	0.99	0.4	0.81	1.93	1.45	1.73	1.1	0.82	1	6.47	6.36	6.42	1.13	1.12	1.1	8.13	5	1	533	0.0130370583787	3.56031159657279	3.35900221441346
1151	kitsch	kicz	14	13	27	-0.36	-0.62	-0.48	1.6	1.45	1.5	2.43	2.62	2.52	1.02	1.12	1.05	5.36	6	5.67	1.55	1	1.33	3.47	4	1	75	0.0021608384053	2.71358393182503	2.99609352674549
2823	wurst	kiełbasa	14	12	26	0.64	0.75	0.69	0.74	0.97	0.84	1.71	1.42	1.58	0.73	0.51	0.64	6.71	6.25	6.5	0.61	1.36	1.03	11.67	8	1	225	0.00605034753484	3.18687877869164	3.36218569704664
1516	mies	kiepski	11	16	27	-0.45	-1.31	-0.96	1.57	1.01	1.32	2.45	2.38	2.41	1.13	0.89	0.97	4.64	6.06	5.48	2.2	1	1.72	14.48	7	3	1916	0.0594230561458	4.1153924524223	3.8212349164477
1972	richten	kierować	13	13	26	1.38	-0.15	0.62	0.96	1.07	1.27	2.77	2.31	2.54	1.09	1.18	1.14	5.77	5	5.38	1.3	1.35	1.36	166.86	8	2	1038	0.0336730651493	3.84938588710142	4.06497296158259
678	fahrer	kierowca	11	16	27	0.45	0.69	0.59	1.13	0.95	1.01	2	1.81	1.89	0.89	0.91	0.89	5.91	6.81	6.44	1.81	0.75	1.34	137.04	8	1	2113	0.0538408902654	4.15787532251565	4.44362856980933
1321	lenkrad	kierownica	14	12	26	0.57	-0.08	0.27	1.09	1.24	1.19	1.79	1.83	1.81	0.8	1.53	1.17	6.14	6.08	6.12	0.86	1.73	1.31	16.25	10	1	131	0.00421363489034	2.95334427075009	2.917003691872
1314	leiter	kierownik	13	13	26	-0.46	-0.77	-0.62	1.33	1.01	1.17	2	1.62	1.81	0.91	0.87	0.9	5.69	5.15	5.42	1.03	1.34	1.21	87.19	9	1	1082	0.029207332445	3.86739879616956	4.33344337199315
1146	kiosk	kiosk	9	18	27	0.11	0.33	0.26	0.78	0.69	0.71	1.67	1.28	1.41	0.71	0.57	0.64	6.33	6.5	6.44	0.71	0.92	0.85	12.16	5	1	76	0.00226888032557	2.71926106471672	3.0935700619378
2353	stute	klacz	15	11	26	0.73	0.91	0.81	1.03	1.14	1.06	2.4	1.64	2.08	1.35	1.03	1.26	6.47	6.64	6.54	1.25	0.67	1.03	3.14	5	1	194	0.00457377462455	3.12280495090676	3.20070403628635
1042	hupe	klakson	10	17	27	-1.1	-0.53	-0.74	0.74	1.12	1.02	3.2	2.47	2.74	0.92	1.23	1.16	5.9	6.35	6.19	1.29	1.06	1.14	1.93	7	1	151	0.0043216768106	3.01461392748901	2.96769713184545
1168	klinke	klamka	16	11	27	0.13	0.36	0.22	0.81	0.5	0.7	1.25	1.27	1.26	0.68	0.65	0.66	6.75	6.27	6.56	1	1.27	1.12	7.84	6	1	141	0.00468181654482	2.98505868392729	3.0756516506408
1156	klasse	klasa	14	12	26	1	0.33	0.69	1.04	0.65	0.93	1.71	1.92	1.81	0.73	1	0.85	6.14	5.75	5.96	1.03	1.14	1.08	218.58	5	1	2099	0.0563258544315	4.15498963427816	4.31642027954832
1157	klassik	klasyczny	11	16	27	0.18	1	0.67	1.25	1.21	1.27	2.45	1.75	2.04	1.04	1.13	1.13	5.09	5.31	5.22	2.17	1.49	1.76	41.04	9	3	557	0.0182950984982	3.57940453848182	3.71341999235292
1171	kloster	klasztor	15	11	26	0.2	-0.36	-0.04	1.15	1.12	1.15	1.87	1.55	1.73	0.83	1.21	1	6.07	6.27	6.15	1.39	1.27	1.32	28.24	8	1	328	0.00687866892354	3.34996623749421	3.61694299641098
1088	käfig	klatka	14	12	26	-1.5	-1.25	-1.38	1.16	1.22	1.17	2.71	2.5	2.62	0.73	1.45	1.1	5.86	6.33	6.08	1.17	1.15	1.16	38.54	6	1	647	0.019555587568	3.64434534541483	3.6331096897913
1308	leim	klej	14	12	26	0.14	0.17	0.15	0.66	0.39	0.54	1.36	1.25	1.31	0.5	0.62	0.55	6.5	6.33	6.42	0.65	1.37	1.03	4.62	4	1	418	0.0117765693089	3.45498436251053	3.36207296397182
1084	juwel	klejnot	14	12	26	1.07	1.92	1.46	1.21	0.9	1.14	2.43	3.17	2.77	1.02	1.11	1.11	5.93	6.42	6.15	1.59	0.79	1.29	4.37	7	1	479	0.0108041920265	3.51401157691983	3.31035304162113
1251	kunde	klient	11	16	27	0.45	0	0.19	0.82	0.97	0.92	2.18	1.94	2.04	0.98	1.06	1.02	5.64	6.38	6.07	1.43	0.89	1.17	288.23	6	1	3168	0.0705873879065	4.33369257873454	4.50616138572101
1164	klima	klimatyczny	11	16	27	1.73	1.44	1.56	0.9	1.26	1.12	2.82	2.38	2.56	1.17	1.2	1.19	4.91	5.5	5.26	1.3	1.37	1.35	6.06	11	3	6	0.00021608384053	1.6778683795585	2.03358489935906
1167	klinik	klinika	14	13	27	-0.79	-0.62	-0.7	0.8	1.45	1.14	2.21	3	2.59	1.05	1.35	1.25	5.71	5.92	5.81	1.07	1.55	1.3	16.1	7	1	408	0.0113444016278	3.44449364755158	3.40613996228671
70	ahorn	klon	10	17	27	-0.4	0.65	0.26	0.84	1.06	1.1	2	1.71	1.81	0.94	0.85	0.88	4.9	6.18	5.7	1.91	1.24	1.61	4.87	4	1	258	0.00601433356142	3.24607010362549	3.2085634487188
2294	steg	kładka	14	12	26	0.57	1	0.77	0.65	1.35	1.03	1.79	1.75	1.77	0.7	1.06	0.86	6.21	6.42	6.31	0.97	1.16	1.05	3.73	6	1	30	0.000756293441855	2.32413203337851	2.5940676165672
1556	mogeln	kłamać	15	10	25	-1.67	-2.3	-1.92	0.98	0.82	0.95	3	3.7	3.28	1.31	0.95	1.21	6.13	5.6	5.92	1.3	1.78	1.5	2.74	6	2	2387	0.0721359887636	4.21080466200157	3.87873104830114
1403	lüge	kłamstwo	14	13	27	-1.64	-2.31	-1.96	1.39	1.18	1.32	3.07	3.62	3.33	1.54	1.19	1.39	6.07	5.46	5.78	1.14	1.98	1.6	21.14	8	1	3412	0.0923038138798	4.36590662782288	4.15585578174105
1293	legen	kłaść	13	13	26	0.46	0.08	0.27	0.52	0.49	0.53	1.62	1.31	1.46	0.77	0.63	0.71	5.62	6.08	5.85	1.66	1.12	1.41	23.59	5	2	337	0.0112363597076	3.36168703982189	3.41478304949038
2834	zank	kłótnia	14	13	27	-1.57	-2.15	-1.85	0.94	1.07	1.03	3.29	3.77	3.52	1.38	1.24	1.31	5.93	6.15	6.04	1.38	1.07	1.22	12.67	7	1	499	0.0150178269168	3.53174034388026	3.45760610968958
2293	stechen	kłuć	14	13	27	-1.36	-1.31	-1.33	1.28	1.55	1.39	2.86	2.85	2.85	1.56	1.07	1.32	5.71	5.77	5.74	1.44	1.42	1.4	4.19	4	2	64	0.00223286635214	2.64568369618709	2.68202191730548
1177	kneipe	knajpa	14	12	26	1.57	1.25	1.42	0.94	1.6	1.27	2.71	3	2.85	1.33	0.85	1.12	6.43	6.25	6.35	0.76	0.87	0.8	10.45	6	1	257	0.00774300428566	3.24439004550747	3.20712439240831
1175	knebel	knebel	15	11	26	-0.6	-1.82	-1.12	1.3	1.25	1.4	2.33	3.18	2.69	1.23	1.33	1.32	5.47	5.91	5.65	2.03	1.58	1.83	0.56	6	1	97	0.00259300608636	2.82399641523673	2.73022622463875
1176	knebeln	kneblować	13	13	26	-1.85	-1.77	-1.81	0.8	0.83	0.8	2.46	2.69	2.58	1.05	1.18	1.1	5.54	5.62	5.58	1.85	1.71	1.75	0.39	9	2	1	3.60139734217e-05	1.13380033520822	1.39317159457122
1180	koalition	koalicyjny	15	11	26	0.4	0.18	0.31	1.45	0.87	1.23	1.8	1.36	1.62	1.01	0.67	0.9	5.13	3.55	4.46	1.6	1.81	1.84	7.25	10	3	2	7.20279468434e-05	1.3098915942639	2.20409006925854
776	fraulich	kobiecy	9	18	27	1.67	1.83	1.78	1.32	1.2	1.22	3.44	2.44	2.78	1.01	1.04	1.12	5.44	5.06	5.19	1.51	1.73	1.64	28.34	7	3	363	0.0118485972557	3.39387172319329	3.52478082618085
774	frau	kobieta	11	16	27	2.09	1.31	1.63	0.7	0.95	0.93	3.82	2.19	2.85	0.6	1.11	1.23	6.82	6.81	6.81	0.4	0.75	0.62	434.51	7	1	19933	0.373068750675	5.13236479346916	5.11759937754621
1182	kobra	kobra	9	18	27	-0.89	-1.56	-1.33	1.83	1.1	1.39	3.89	2.78	3.15	0.78	1.4	1.32	6.22	6.17	6.19	0.83	1.34	1.18	1.27	5	1	132	0.00270104800663	2.95662198051132	2.86306732069128
1350	lieben	kochać	28	24	52	2.43	2.83	2.62	1.23	0.64	1.01	3.75	4.29	4	1.27	0.95	1.15	5.71	6.33	6	1.76	1.01	1.48	12.78	6	2	5852	0.133755897288	4.60014886365842	4.41887102888285
1341	liaison	kochanek	14	13	27	-0.14	-1.08	-0.59	1.99	1.98	2	2.86	3.77	3.3	1.66	0.93	1.41	5.79	5.54	5.67	1.58	1.51	1.52	7.43	8	1	649	0.0196276155148	3.64568369618709	3.60237874239741
858	geliebte	kochanka	14	13	27	1	-1.54	-0.22	1.47	1.56	1.97	2.93	3.85	3.37	1.27	1.14	1.28	5.93	5.69	5.81	1	1.18	1.08	10.35	8	1	976	0.0271905499334	3.82266490326301	3.79774124223837
1347	lieb	kochany	11	16	27	2.45	2.94	2.74	0.69	0.25	0.53	3.55	3.94	3.78	1.29	1.06	1.15	5.36	6.44	6	2.25	0.73	1.59	16.9	7	3	2855	0.0718478769763	4.28852854264838	4.17680415174105
950	hahn	kogut	14	13	27	0.29	0.31	0.3	0.61	1.03	0.82	1.64	1.77	1.7	0.93	1.17	1.03	6.79	6.92	6.85	0.58	0.28	0.46	7.78	5	1	301	0.0064825152159	3.31277728250139	3.47563852952607
2581	vaterland	kolebka	14	13	27	0.79	0.38	0.59	1.42	1.19	1.31	1.93	1.54	1.74	1.07	0.78	0.94	3.79	3.92	3.85	2.42	1.98	2.18	2.61	7	1	72	0.00212482443188	2.69609319966469	2.72823124054803
1187	kollege	kolega	13	13	26	2	1.85	1.92	1	0.8	0.89	2.31	2.69	2.5	1.11	1.25	1.17	6.38	6.31	6.35	1.26	1.11	1.16	174.09	6	1	2542	0.073108366046	4.23811669971995	4.39190790808104
144	anstehen	kolejka	14	12	26	-1.43	-2	-1.69	0.85	0.95	0.93	2.64	3.75	3.15	1.15	1.29	1.32	6	6.42	6.19	1.11	1	1.06	78.49	7	1	869	0.026650340332	3.77228959216286	4.01031459154381
689	farbe	kolor	10	17	27	1.1	1.29	1.22	0.88	1.16	1.05	2	2	2	1.05	1.27	1.18	6.2	6.18	6.19	1.03	1.13	1.08	84.42	5	1	3927	0.104584578817	4.42694181865915	4.4559967926498
449	bunt	kolorowy	9	18	27	1.67	1.94	1.85	0.87	1	0.95	2.89	2.44	2.59	1.05	1.2	1.15	5.67	6.67	6.33	1.22	0.69	1	41.35	8	3	278	0.00749090647171	3.27837454281784	3.50290014958719
1229	kreis	koło	14	12	26	0.79	0.17	0.5	1.05	0.39	0.86	1.71	1.08	1.42	0.99	0.29	0.81	6.5	6.42	6.46	0.94	1.16	1.03	570.3	4	1	7106	0.181186300285	4.68445665498667	4.83751056408741
2792	wippe	kołysać	14	13	27	1.36	1.23	1.3	1.08	0.93	0.99	2.36	2.38	2.37	1.01	1.33	1.15	6.14	6.31	6.22	1.41	0.95	1.19	8.87	7	2	67	0.00198076853819	2.66527925225047	2.75343917120237
2785	wiege	kołyska	9	18	27	0.22	1.22	0.89	1.3	1.11	1.25	2.67	1.83	2.11	1.22	0.92	1.09	6.44	6.11	6.22	0.73	1.13	1.01	2.4	7	1	67	0.00187272661793	2.66527925225047	2.63821471051323
1588	moskito	komar	10	17	27	-1.5	-1.65	-1.59	1.08	0.93	0.97	2.9	2.53	2.67	1.45	1.42	1.41	6.5	6.82	6.7	0.71	0.53	0.61	7.05	5	1	123	0.00356538336875	2.92619202470647	3.13121835728197
1189	komet	kometa	9	18	27	1.33	1.06	1.15	0.87	0.8	0.82	3.22	2.33	2.63	1.2	0.97	1.11	5.56	6.44	6.15	1.81	0.78	1.26	3.1	6	1	302	0.00511398422588	3.31421296804654	3.17755770841247
1190	komfort	komfort	9	18	27	1.89	2.22	2.11	0.6	0.88	0.8	2.56	2.33	2.41	0.73	0.84	0.8	5.56	6	5.85	0.88	1.19	1.1	11.05	7	1	183	0.00608636150827	3.09758816255377	3.50971582183656
1192	komisch	komiczny	14	12	26	1.57	1.25	1.42	1.09	0.97	1.03	2.93	2.58	2.77	1.07	1	1.03	6	4.83	5.46	1.04	1.03	1.17	2.78	8	3	76	0.00234090827241	2.71926106471672	2.77394758885331
1096	kamin	kominek	15	11	26	1.93	1.55	1.77	1.03	0.93	0.99	2.6	2.09	2.38	1.12	0.83	1.02	6.47	6.36	6.42	0.74	1.03	0.86	7.55	7	1	268	0.00788706017935	3.26252261954665	3.28805166238408
1196	kommission	komisja	13	13	26	-0.62	-1.15	-0.88	1.45	1.14	1.31	2.15	2.46	2.31	1.21	1.05	1.12	5.77	5.38	5.58	1.54	1.5	1.5	603.63	7	1	933	0.0213202722656	3.80311721577433	4.50665471241651
1193	komitee	komitet	14	12	26	-0.86	-0.58	-0.73	1.1	0.9	1	2	1.5	1.77	1.04	0.8	0.95	4.71	3.67	4.23	1.14	1.97	1.63	78.51	7	1	715	0.0179709727374	3.68768336185209	4.08182057982712
1191	komik	komizm	14	13	27	1.07	0.92	1	1.07	1.38	1.21	2.79	2.62	2.7	1.05	1.19	1.1	4.93	5.31	5.11	2.13	1.89	1.99	0.9	6	1	7	0.000252097813952	1.73586032653618	2.17566593454741
1197	kommode	komoda	9	18	27	0.11	0.39	0.3	1.05	1.09	1.07	1.78	1.39	1.52	0.83	1.04	0.98	6.56	6.67	6.63	0.73	0.59	0.63	1.98	6	1	34	0.00100839125581	2.37683838389451	2.44553926983122
1250	kumpan	kompan	14	12	26	1.64	1.58	1.62	0.84	1	0.9	2.64	2.08	2.38	0.84	1.08	0.98	5.43	5.75	5.58	1.02	1.48	1.24	4.49	6	1	115	0.00374545323586	2.89722832877116	2.96581218574198
1199	kompass	kompas	10	17	27	1.1	0.59	0.78	1.2	0.87	1.01	2	1.76	1.85	1.15	0.97	1.03	6.2	6.29	6.26	1.03	0.92	0.94	1.69	6	1	587	0.0109482479202	3.60214766562038	3.29125684590326
396	blamage	kompromitujący	14	11	25	-1.86	-2.09	-1.96	1.17	0.7	0.98	2.93	3.09	3	0.92	1.22	1.04	5.07	4.55	4.84	1.73	2.16	1.91	0.45	14	3	5	0.000180069867108	1.61092158992788	2.17132284495486
1198	kommunist	komunistyczny	14	12	26	-1.64	-2	-1.81	1.15	0.95	1.06	3	3	3	1.04	1.28	1.13	4.57	4.75	4.65	1.83	1.6	1.7	31.71	13	3	89	0.00255699211294	2.78701284898356	3.1508977669219
560	eingehen	konać	14	11	25	-1.79	-2.55	-2.12	1.05	0.69	0.97	3.07	3.73	3.36	1.33	1.01	1.22	6	4.82	5.48	1.52	1.72	1.69	1.71	5	2	11	0.000396153707639	1.91195158559186	2.02080784712287
901	giftgas	koncentracyjny	25	29	54	-2	-1.97	-1.98	1.19	1.3	1.24	2.8	2.86	2.83	1.32	1.36	1.33	4.48	4.93	4.72	1.98	2.1	2.04	7.89	14	3	69	0.0016566427774	2.67786837955849	2.83370822464131
1211	konzert	koncert	10	17	27	1.7	2.18	2	1.06	0.95	1	3.7	3.53	3.59	0.95	1.07	1.01	6.3	6.76	6.59	0.82	0.56	0.69	113.92	7	1	2382	0.0422083768502	4.20989438189069	4.49321863871825
314	beileid	kondolencje	9	18	27	-1.67	-2.33	-2.11	1	0.84	0.93	3.33	3	3.11	1.22	0.97	1.05	5	5.28	5.19	1.73	1.96	1.86	0	11	1	666	0.020924118558	3.65689617346079	3.25429779525969
1203	konflikt	konflikt	14	12	26	-1.57	-2.17	-1.85	1.09	0.72	0.97	2.93	2.83	2.88	0.92	1.19	1.03	5.86	5.67	5.77	1.1	1.37	1.21	73.49	8	1	825	0.0254258652357	3.74975038686462	4.09510216423582
1991	rotwein	koniak	14	13	27	0.14	-0.08	0.04	1.1	1.26	1.16	2.14	2.08	2.11	1.29	1.04	1.15	5.86	5.69	5.78	1.79	1.6	1.67	3.96	6	1	291	0.00727482263118	3.29815319099266	3.40510821375316
1161	klee	koniczyna	14	13	27	0.79	1.38	1.07	1.12	1.33	1.24	1.64	2.23	1.93	1.01	1.24	1.14	6.21	6.54	6.37	1.31	1.2	1.24	1.42	9	1	26	0.000864335362121	2.26413410370323	2.41716283240016
588	ende	koniec	9	18	27	-0.56	0	-0.19	1.67	1.61	1.62	3.33	2.5	2.78	1.12	1.2	1.22	5.56	5.72	5.67	1.88	1.67	1.71	593.35	6	1	33690	0.580545251558	5.36028424123585	5.35663953281675
1204	konkurrenz	konkurencyjny	13	12	25	-0.15	-0.25	-0.2	1.21	0.87	1.04	2.15	2.42	2.28	0.99	1.44	1.21	5.38	4.75	5.08	1.26	1.54	1.41	1.82	13	3	51	0.00147657291029	2.54877368317904	2.93586554049811
959	hanf	konopie	14	13	27	1.21	0.46	0.85	1.31	1.39	1.38	2.29	2.62	2.44	1.44	1.45	1.42	6.07	5.38	5.74	1.44	1.85	1.65	2.43	7	1	68	0.00122447509634	2.67161943028149	2.78971739465951
1207	konsequenz	konsekwentny	15	11	26	1.47	1.64	1.54	1.36	1.21	1.27	2.47	2	2.27	1.19	0.89	1.08	6.07	4.82	5.54	1.03	2.09	1.65	9.41	12	3	53	0.00176468469766	2.56516409936721	2.97614429963628
2606	verfassung	konstytucja	14	12	26	0.64	0.67	0.65	1.55	0.78	1.23	2.14	1.83	2	1.17	0.94	1.06	5.93	5.08	5.54	1.49	1.62	1.58	76.71	11	1	218	0.00601433356142	3.17321445438436	3.66065082293251
2670	verzehr	konsumpcyjny	11	16	27	-1	-0.94	-0.96	1.1	1.06	1.06	2.45	2.19	2.3	1.13	1.22	1.17	4.73	5.13	4.96	1.95	1.54	1.7	9.04	12	3	3	0.000108041920265	1.4348303308722	2.21933872645393
1208	kontakt	kontakt	15	11	26	1	1.45	1.19	0.93	1.04	0.98	2.27	2.64	2.42	0.7	1.43	1.06	5.6	5.18	5.42	1.18	1.72	1.42	157.64	7	1	5428	0.136276875428	4.56749018119992	4.68269948857876
1209	konto	konto	14	12	26	0.57	0.67	0.62	1.09	1.15	1.1	2.14	2.42	2.27	1.23	1.08	1.15	6.14	5.58	5.88	1.29	0.67	1.07	96.59	5	1	2032	0.051067814312	4.14090771818228	4.35259455607086
1210	kontrolle	kontrolować	13	13	26	0.15	-0.31	-0.08	1.68	1.65	1.65	2.23	2.62	2.42	1.36	1.12	1.24	5.85	5.15	5.5	1.46	1.52	1.5	58.87	11	2	3350	0.0924478697735	4.35794476737951	4.23439100938695
767	fortsetzen	kontynuować	14	12	26	1	0.17	0.62	0.78	1.03	0.98	2.07	2	2.04	0.83	0.95	0.87	5.07	4.75	4.92	1.27	1.66	1.44	50.47	11	2	3526	0.101703460943	4.38017579921173	4.28446632267513
1789	pferd	koń	14	13	27	0.57	0.92	0.74	0.65	1.32	1.02	1.64	2.31	1.96	0.63	1.25	1.02	6.86	6.62	6.74	0.36	0.96	0.71	79.97	3	1	2758	0.0502755068967	4.27352204002342	4.227315513448
589	enden	kończyć	13	13	26	0.15	-0.08	0.04	1.14	1.26	1.18	1.92	2.31	2.12	0.95	1.18	1.07	5.92	5.46	5.69	1.26	1.2	1.23	123.61	7	2	2378	0.073108366046	4.2091647815815	3.9805685652334
821	gebein	kończyna	14	12	26	0.07	0.17	0.12	0.73	1.27	0.99	1.93	1.75	1.85	1	1.29	1.12	6.14	6.25	6.19	1.03	1.71	1.36	7.73	8	1	33	0.000972377282386	2.36424925658649	2.44194222212057
2843	zeche	kopalnia	10	17	27	0	0	0	1.41	1.17	1.24	1.9	1.65	1.74	0.99	1.06	1.02	6.3	6.18	6.22	0.82	1.33	1.15	57.82	8	1	375	0.0100839125581	3.4079581844719	3.66500699131202
239	bagger	koparka	14	12	26	0.93	-0.08	0.46	1	0.51	0.95	2	1.67	1.85	1.3	0.98	1.16	6.5	6.5	6.5	0.85	0.67	0.76	5.22	7	1	23	0.000792307415277	2.21298158125584	2.59480986746137
1213	kopie	kopia	14	12	26	-0.29	-0.42	-0.35	0.83	0.51	0.69	1.57	1.67	1.62	0.51	0.89	0.7	5.5	5	5.27	1.34	1.86	1.59	21.64	5	1	823	0.0239853062988	3.74869755124135	3.72785708674794
2490	tritt	kopniak	15	11	26	-0.6	-1.27	-0.88	1.3	1.19	1.28	2.87	3	2.92	1.3	1.26	1.26	6	5.73	5.88	1.13	1.56	1.31	2.3	7	1	173	0.00529405409299	3.07331958782684	2.79914180449327
1975	rinde	kora	15	11	26	0.53	0.27	0.42	0.92	0.47	0.76	1.6	1.45	1.54	0.99	0.69	0.86	6.13	6.64	6.35	1.19	0.67	1.02	10.96	4	1	179	0.00435769078402	3.08804284464754	3.18610696027622
1214	koran	Koran	13	13	26	-0.46	-0.08	-0.27	1.05	0.86	0.96	1.92	2.15	2.04	0.95	1.28	1.11	5.85	5.62	5.73	1.46	1.26	1.34	2.18	5	1	193	0.00352936939533	3.12057206947446	3.08552746604036
1239	krone	korona	15	11	26	0.93	1.09	1	1.33	0.83	1.13	2.47	1.82	2.19	1.06	1.25	1.17	6	6.55	6.23	1.6	1.04	1.39	33.86	6	1	354	0.0084632837541	3.38299869259933	3.68408180083362
1945	reigen	korowód	10	17	27	-0.5	0.06	-0.15	0.85	1.25	1.13	1.9	1.82	1.85	0.99	1.01	0.99	4.5	5.35	5.04	1.9	1.77	1.83	4.58	7	1	14	0.000396153707639	2.00886159859992	2.73440823421386
98	amsel	kos	16	11	27	0.56	1.18	0.81	0.81	0.87	0.88	1.88	2	1.93	1.09	1.26	1.14	4.94	6.27	5.48	2.32	1.1	2.01	1.63	3	1	69	0.00115244714949	2.67786837955849	3.08029574194018
2170	sense	kosa	14	13	27	0	-0.62	-0.3	1.36	1.26	1.32	2.43	2.23	2.33	1.55	1.09	1.33	6.79	6.38	6.59	0.58	0.96	0.8	5.9	4	1	71	0.00212482443188	2.69010283597551	2.96685514846811
1217	kosmetik	kosmetyczny	14	13	27	-0.07	0.77	0.33	0.92	1.3	1.18	1.57	1.69	1.63	0.85	1.03	0.93	4.21	5.31	4.74	1.85	1.32	1.68	6.82	11	3	41	0.00129650304318	2.45601962994214	2.73168457290693
2821	würfel	kostka	10	17	27	-0.1	0.18	0.07	0.57	0.73	0.68	1.7	1.59	1.63	1.06	0.71	0.84	5.8	6.12	6	1.87	0.99	1.36	21.27	6	1	498	0.011272373681	3.53087088516763	3.59445312239066
1215	korb	kosz	14	13	27	0.29	-0.31	0	1.14	1.38	1.27	1.93	1.62	1.78	1.14	1.04	1.09	6.29	6.54	6.41	0.91	1.2	1.05	25.26	4	1	655	0.0179709727374	3.6496741789199	3.69069913945087
87	alptraum	koszmar	11	16	27	-2	-1.88	-1.93	0.89	0.89	0.87	3.55	3.38	3.44	1.21	1.26	1.22	5.36	6.06	5.78	1.86	1.48	1.65	13.06	7	1	2798	0.0799510209961	4.2797732380104	4.08846526443293
1218	kosten	kosztować	14	13	27	0.57	-0.08	0.26	1.4	1.04	1.26	2.21	2.31	2.26	0.8	0.85	0.81	5.07	4.85	4.96	1.9	1.95	1.89	101.45	9	2	1405	0.0458457881658	3.98075566022804	4.1281798787926
988	hemd	koszula	9	18	27	0.11	1	0.7	0.93	1.08	1.1	2	1.61	1.74	1	1.04	1.02	6.33	6.72	6.59	0.71	0.75	0.75	27.74	7	1	1031	0.0302877516476	3.84645003683543	3.72016179663998
1147	kirche	kościół	13	13	26	0.08	0.69	0.38	1.38	1.7	1.55	2.08	2.69	2.38	1.04	1.18	1.13	6.77	6.69	6.73	0.44	0.63	0.53	261.39	7	1	2797	0.0497352972954	4.27961804970005	4.6196046928772
1178	knochen	kość	14	13	27	-0.14	0.15	0	0.36	1.07	0.78	1.5	1.69	1.59	0.85	0.85	0.84	6.5	6.46	6.48	0.94	0.78	0.85	41.29	4	1	1666	0.0452335506176	4.05470593937224	3.9371487322934
1125	katze	kot	10	17	27	1.2	1.47	1.37	1.03	1.33	1.21	2	2.47	2.3	0.82	1.23	1.1	6.6	7	6.85	0.52	0	0.36	47.1	3	1	3264	0.0608276011092	4.34665352515533	4.32351186559758
122	anker	kotwica	14	12	26	0.71	0.67	0.69	1.27	0.89	1.09	1.93	1.67	1.81	1.14	0.98	1.06	6	6.17	6.08	1.36	1.19	1.26	5.27	7	1	108	0.00327727158137	2.87019683748486	3.1413753581391
93	amboß	kowadło	10	17	27	0.3	0	0.11	0.67	0.35	0.51	1.8	1.59	1.67	0.92	1.06	1	6.1	5.71	5.85	0.99	1.65	1.43	1.16	7	1	35	0.00122447509634	2.38907284031153	2.51882475351407
2859	ziege	koza	14	13	27	0.93	0.85	0.89	1.33	0.69	1.05	1.86	1.69	1.78	1.17	1.03	1.09	6.71	6.31	6.52	0.61	1.49	1.12	9.63	4	1	305	0.00705873879065	3.31849176602582	3.34007516482658
2314	stiefel	kozaki	11	16	27	0.18	0.63	0.44	1.4	1.15	1.25	2.55	1.75	2.07	1.29	0.77	1.07	6.45	6.56	6.52	0.82	1.03	0.94	0	6	1	42	0.00122447509634	2.46623879512383	2.67110339345468
864	gemse	kozica	14	12	26	0.79	0.42	0.62	0.89	0.67	0.8	1.71	1.5	1.62	0.83	0.67	0.75	6.29	6.08	6.19	1.07	1.31	1.17	1.61	6	1	5	0.000180069867108	1.61092158992788	2.27110902240746
2263	spott	kpić	16	11	27	-1.56	-1.45	-1.52	0.81	0.69	0.75	2.94	2.64	2.81	0.68	1.03	0.83	5.63	4.82	5.3	1.02	2.32	1.68	4.53	4	2	120	0.00417762091692	2.91555570986069	2.8654129306463
1272	landschaft	krajobraz	16	11	27	2.13	2.09	2.11	1.02	0.83	0.93	2.88	2.55	2.74	1.2	1.51	1.32	6.44	6.64	6.52	1.09	0.5	0.89	21.43	9	1	320	0.0100478985847	3.33927537194911	3.65907704340604
2296	stehlen	kraść	14	12	26	-1.86	-2.42	-2.12	1.03	0.51	0.86	3.21	3.08	3.15	1.31	1	1.16	5.93	5.17	5.58	1.38	1.64	1.53	17.09	5	2	928	0.029207332445	3.80078605353788	3.59504373634876
906	gitter	krata	13	13	26	-0.77	-0.77	-0.77	1.42	0.93	1.18	1.85	1.77	1.81	1.21	1.01	1.1	6.23	6.46	6.35	1.24	0.88	1.06	11.84	5	1	62	0.00172867072424	2.63211088899782	2.84520954455802
1225	krawatte	krawat	9	18	27	0.11	0.83	0.59	0.6	0.99	0.93	2.22	1.78	1.93	0.83	1.17	1.07	6.67	6.61	6.63	0.5	0.78	0.69	10.81	6	1	1459	0.037490546332	3.99712319532868	3.86557214348455
1108	kante	krawędź	15	11	26	-0.2	-0.64	-0.38	0.77	0.5	0.7	1.8	2.27	2	0.77	1.19	0.98	5.53	5.36	5.46	1.41	1.75	1.53	15.82	7	1	313	0.00925559116937	3.32969998761745	3.44730492406334
1226	kreativ	kreatywny	14	12	26	1.71	2	1.85	1.14	1.21	1.16	3.14	3.17	3.15	1.03	0.94	0.97	5.5	5.25	5.38	1.61	1.66	1.6	4.83	9	3	172	0.00551013793352	3.07081644267303	3.02372729816996
1228	kreide	kreda	11	16	27	0.55	-0.06	0.19	0.82	0.25	0.62	2	1.25	1.56	1	0.58	0.85	6.45	6.63	6.56	0.82	1.02	0.93	2.46	5	1	91	0.00198076853819	2.79655816688979	2.73608316244635
1227	kredit	kredyt	13	13	26	-1.69	-1.54	-1.62	1.03	1.27	1.13	1.69	2.85	2.27	0.85	1.14	1.15	6.08	5.77	5.92	1.32	0.93	1.13	143.59	6	1	957	0.025966074837	3.81413584862278	4.23434379815483
590	endziel	kres	15	11	26	-0.93	-1	-0.96	1.16	1.67	1.37	2.4	2.45	2.42	0.99	1.51	1.21	4.67	4.45	4.58	1.84	1.81	1.79	8.62	4	1	930	0.026650340332	3.80172002052558	3.84107478953674
405	blut	krew	11	16	27	-0.18	-0.19	-0.19	1.33	1.17	1.21	3.27	2.13	2.59	0.79	1.15	1.15	6.73	6.75	6.74	0.65	0.77	0.71	117.3	4	1	13761	0.253754456729	4.97145189305461	4.82435212929869
2663	verwandt	krewny	13	13	26	1	1.23	1.12	1.15	1.59	1.37	2.62	2.15	2.38	0.96	1.34	1.17	5.69	5.85	5.77	1.49	1.34	1.39	9.12	6	1	342	0.0104800662657	3.36806445958701	3.32098623002229
1128	kegel	kręgiel	14	13	27	1	0.46	0.74	0.96	0.88	0.94	2.14	2	2.07	1.17	1	1.07	5.93	6.31	6.11	1.27	1.32	1.28	1.33	7	1	21	0.000612237548169	2.17519302036644	1.91386793715033
445	bullig	krępy	10	17	27	-0.1	-0.41	-0.3	1.29	0.8	0.99	1.8	1.82	1.81	0.92	0.95	0.92	4.9	5.88	5.52	2.02	1.17	1.58	2.47	5	3	42	0.00122447509634	2.46623879512383	2.79530328198388
2498	trotz	krnąbrny	14	13	27	-0.57	-1.31	-0.93	0.85	1.38	1.17	2.36	2.62	2.48	1.22	1.33	1.25	5.29	4.69	5	1.2	1.93	1.59	1.66	8	3	17	0.000612237548169	2.08804284464754	2.32429151003422
2121	schritt	krok	13	13	26	0.46	0.85	0.65	0.52	0.9	0.75	1.77	2	1.88	0.93	1	0.95	6.69	6.08	6.38	0.63	1.32	1.06	130.31	4	1	5835	0.149385961753	4.59888562276565	4.65626905036355
1237	krokodil	krokodyl	9	18	27	0.89	-0.06	0.26	1.36	1.35	1.4	2.56	2.22	2.33	1.01	1.06	1.04	6.56	6.28	6.37	0.73	1.23	1.08	3.14	8	1	212	0.00385349515612	3.16114994298298	3.05637211329954
1238	krokus	krokus	14	12	26	1.14	1.67	1.38	1.03	1.23	1.13	1.93	2.17	2.04	0.83	1.19	1	5.64	6.08	5.85	1.74	1.16	1.49	1.23	6	1	6	0.000144055893687	1.6778683795585	2.25973373485638
2494	tropfen	kropla	14	12	26	1	0.58	0.81	1.18	1.44	1.3	1.93	2	1.96	0.83	1.13	0.96	6.43	6.08	6.27	0.76	1.24	1	17.91	6	1	434	0.0133971981129	3.47125959649888	3.56071354363614
1241	kruzifix	krucyfiks	14	12	26	0	-0.25	-0.12	1.52	1.06	1.31	2.57	2.42	2.5	1.4	1.31	1.33	4.43	4.58	4.5	2.21	1.98	2.06	1.72	9	1	91	0.00237692224583	2.79655816688979	2.95642915699285
1894	rabe	kruk	14	12	26	0.57	-0.33	0.15	0.94	1.44	1.26	2.21	2.33	2.27	1.19	1.3	1.22	6.43	6.25	6.35	0.94	1.29	1.09	9.13	4	1	257	0.00543810998667	3.24439004550747	3.51840599292146
407	blutig	krwawy	15	11	26	-1.27	-2.27	-1.69	1.39	0.79	1.26	2.93	4.09	3.42	1.28	0.94	1.27	5.73	5.36	5.58	1.16	1.86	1.47	18.18	6	3	320	0.00875139554147	3.33927537194911	3.3866235930141
1234	krimi	kryminał	13	13	26	-0.62	-0.38	-0.5	1.39	1.89	1.63	1.85	2.46	2.15	0.9	1.33	1.16	5.62	5.62	5.62	1.45	1.33	1.36	6.59	8	1	68	0.00190874059135	2.67161943028149	3.02570385015255
1236	kritik	krytyczny	14	13	27	-0.29	-2.15	-1.19	1.33	0.8	1.44	2.43	3.54	2.96	0.94	1.2	1.19	5.43	5.54	5.48	1.28	1.39	1.31	28.18	9	3	384	0.011956639176	3.41823106905274	3.55301084074954
2668	verweisen	krytykować	14	12	26	-1.07	-1.83	-1.42	1	1.19	1.14	2.79	3.5	3.12	0.58	1	0.86	4.36	5.67	4.96	1.28	1.3	1.43	22.82	10	2	283	0.0097958007707	3.28608867959128	3.41962345069479
1235	krise	kryzys	14	12	26	-1.93	-2	-1.96	0.73	0.85	0.77	2.64	3.08	2.85	1.08	1.24	1.16	4.71	4.92	4.81	1.27	1.44	1.33	62.78	6	1	1635	0.0463139698203	4.04655363887954	4.28475019904639
1983	robust	krzepki	14	13	27	1.5	1.38	1.44	0.85	1.12	0.97	2	2.08	2.04	0.96	1.32	1.13	5.64	5	5.33	1.78	1.96	1.86	1.59	7	3	56	0.00187272661793	2.58864519521673	2.67296169983548
2346	stuhl	krzesło	14	12	26	0.21	0.17	0.19	0.58	0.72	0.63	1.64	1.33	1.5	1.28	0.65	1.03	6.21	6.58	6.38	1.31	0.9	1.13	34.77	7	1	1870	0.0484027802787	4.10484412704425	4.04362346247259
2119	schreien	krzyczeć	14	12	26	-1	-1.17	-1.08	1.04	1.27	1.13	2.86	3.83	3.31	1.23	1.19	1.29	6	6.33	6.15	1.24	0.65	1.01	44.45	8	2	2313	0.069434940757	4.19713369415997	4.07056306496516
878	geschrei	krzyk	16	11	27	-1.25	-1.55	-1.37	0.86	0.82	0.84	3.25	2.82	3.07	1.13	1.4	1.24	6.44	6	6.26	0.81	1.79	1.29	29.07	5	1	1097	0.0314762127706	3.87337267965831	4.02979758707406
2120	schrill	krzykliwy	16	11	27	-1.5	-1	-1.3	1.03	2	1.49	3.19	2.55	2.93	1.05	0.82	1	5.19	4.73	5	1.33	1.79	1.52	2.05	9	3	68	0.00190874059135	2.67161943028149	2.63024660217317
757	folter	krzywdzić	14	11	25	-2.21	-2.36	-2.28	0.7	0.81	0.74	3.14	3.55	3.32	0.77	0.69	0.75	5.86	5.18	5.56	0.66	1.54	1.16	5.23	9	2	458	0.0145496452624	3.4945830250815	3.26284447117362
1490	meineid	krzywoprzysięstwo	9	18	27	-1	-2.11	-1.74	1.8	0.83	1.32	3.11	2.67	2.81	1.27	1.37	1.33	4.56	3.94	4.15	1.74	2.26	2.09	0.24	17	1	134	0.00324125760795	2.96310410803924	2.57122800044112
1231	kreuz	krzyż	15	11	26	-0.13	-0.55	-0.31	1.51	1.57	1.52	3.07	3.27	3.15	1.22	1.42	1.29	6.27	6	6.15	1.1	1.73	1.38	58.45	5	1	1141	0.0265422984118	3.89043644345407	4.13288137231019
1785	pfarrer	ksiądz	13	13	26	-0.69	-0.54	-0.62	1.38	1.27	1.3	1.62	1.92	1.77	0.65	0.95	0.82	6.46	6.62	6.54	1.66	0.65	1.24	183.87	6	1	2710	0.0319804083985	4.26589985712472	4.55263533738457
440	buch	książka	14	13	27	1.43	2.15	1.78	1.16	0.8	1.05	2.29	2.62	2.44	1.33	1.12	1.22	6.93	6.46	6.7	0.27	1.45	1.03	288.45	7	1	3731	0.0755933302121	4.4047119746187	4.56980790607527
1858	prinzessin	księżniczka	14	12	26	1.29	1.08	1.19	1.44	1.08	1.27	3	2.58	2.81	1.52	1.08	1.33	6.43	6.17	6.31	1.02	0.83	0.93	8.62	11	1	1936	0.0355097777938	4.11989996026335	3.83578330698595
1567	mond	księżyc	15	11	26	1.67	2	1.81	0.9	0.89	0.9	2.2	2.27	2.23	1.21	1.27	1.21	6.47	6.73	6.58	1.25	0.65	1.03	24.2	7	1	3156	0.0589908884647	4.33204492143646	4.21804755066058
386	bilden	kształcić	16	11	27	1.63	1.27	1.48	0.81	1.1	0.94	2.56	2.18	2.41	1.31	1.33	1.31	5.81	4.45	5.26	1.05	2.07	1.65	9.96	9	2	47	0.00169265675082	2.51401157691983	3.01249112406146
883	gestalten	kształtujący	14	12	26	0.79	1	0.88	1.19	1.04	1.11	1.79	2.42	2.08	0.8	1.24	1.06	5.36	3.83	4.65	1.69	2.04	1.98	15793	12	2	2	7.20279468434e-05	1.3098915942639	1.94004157768049
271	becher	kubek	10	17	27	0.5	0.94	0.78	0.71	0.97	0.89	1.4	1.94	1.74	0.52	0.9	0.81	6.4	6.88	6.7	0.7	0.33	0.54	11.39	5	1	946	0.0257860049699	3.80912031854751	3.78916564063005
993	herd	kuchenka	15	11	26	0.67	0.45	0.58	0.9	1.04	0.95	1.8	1.45	1.65	0.86	0.93	0.89	6.2	6.64	6.38	1.08	0.5	0.9	4.97	8	1	131	0.00414160694349	2.95334427075009	2.97771477331473
1836	pony	kucyk	14	12	26	1.14	1.58	1.35	0.77	0.9	0.85	2	2.33	2.15	0.96	0.98	0.97	6.14	6.5	6.31	0.77	1	0.88	1.59	5	1	182	0.00518601217272	3.09522142927467	2.93536222691755
2501	truhe	kufer	14	13	27	0.79	1.15	0.96	1.31	1.28	1.29	2.36	2.31	2.33	1.39	1.32	1.33	6.29	6.54	6.41	1.38	0.88	1.15	2.56	5	1	238	0.00439370475745	3.21116824049238	3.08038745143649
1120	kasperl	kukiełka	14	12	26	-0.14	0.42	0.12	0.66	1.31	1.03	1.36	1.83	1.58	0.5	0.94	0.76	5.93	5.75	5.85	1	1.29	1.12	2.11	8	1	53	0.00151258688371	2.56516409936721	2.83030705374499
1439	mais	kukurydza	11	16	27	0.64	0.63	0.63	0.92	0.96	0.93	1.73	1.5	1.59	0.79	0.82	0.8	6.73	6.75	6.74	0.65	1	0.86	6.05	9	1	294	0.00727482263118	3.3025923555224	3.23320537020529
1243	kugel	kula	10	17	27	-0.1	-0.12	-0.11	1.1	1.11	1.09	2.3	1.65	1.89	1.06	0.79	0.93	6.2	6.12	6.15	1.32	1.17	1.2	30.38	4	1	2768	0.0622321460727	4.27509329528981	4.13982157967945
1026	höhepunkt	kulminacja	9	18	27	1.44	0.78	1	0.73	1.17	1.07	3.89	2.56	3	0.93	1.25	1.3	5	5.11	5.07	1.12	2	1.73	2.3	10	1	33	0.00115244714949	2.36424925658649	2.61168634586215
1246	kult	kult	14	12	26	-0.14	-0.33	-0.23	1.35	1.72	1.5	2.43	2.08	2.27	0.76	1	0.87	4.07	4.75	4.38	1.69	1.66	1.68	19.41	4	1	282	0.00709475276407	3.28455677506853	3.61628338238066
1247	kultur	kulturalny	14	13	27	1.64	2.15	1.89	1.01	0.8	0.93	2.07	2.46	2.26	0.92	1.13	1.02	6.07	5.38	5.74	1	1.71	1.4	43.47	10	3	123	0.00414160694349	2.92619202470647	3.29424735796492
1127	kaufen	kupować	15	11	26	0.87	1.18	1	1.06	1.25	1.13	2.27	2.82	2.5	1.03	1.54	1.27	6	6.45	6.19	1.07	0.69	0.94	83.31	7	2	1180	0.0374545323586	3.90502023715775	4.07385781688403
1036	huhn	kura	14	13	27	1.07	0.85	0.96	1.38	1.07	1.22	1.79	1.77	1.78	0.89	1.01	0.93	6.79	6.69	6.74	0.58	0.85	0.71	10.86	4	1	303	0.00889545143516	3.31564392315299	3.44315623445099
2690	vormund	kurator	14	12	26	-1.43	-1.33	-1.38	1.16	1.07	1.1	2.86	2.17	2.54	1.1	0.94	1.07	5.93	4.17	5.12	1	1.95	1.73	16.27	7	1	172	0.00500594230561	3.07081644267303	3.44547256436264
1258	kurort	kurort	10	17	27	0.4	0.88	0.7	1.58	1.22	1.35	2	2.41	2.26	1.05	0.94	0.98	6	6.18	6.11	1.15	0.81	0.93	4.2	6	1	93	0.00295314582058	2.80589819314394	2.86963382832692
1073	jacke	kurtka	16	11	27	0.13	0.27	0.19	0.96	1.19	1.04	1.44	1.55	1.48	0.73	0.93	0.8	6.88	6.82	6.85	0.5	0.6	0.53	17.98	6	1	701	0.0200957971693	3.67910745167404	3.52038300765069
1043	hure	kurwa	14	13	27	-0.71	-2.23	-1.44	1.44	0.73	1.37	2.71	3.62	3.15	1.49	1.19	1.41	5.43	5.23	5.33	1.55	2.31	1.92	25.09	5	1	39564	0.199193286995	5.43008150960777	4.92306021150307
2289	staub	kurz	11	16	27	-0.91	-1	-0.96	0.83	0.82	0.81	2	1.63	1.78	1.1	0.72	0.89	6.18	6.69	6.48	0.98	0.6	0.8	14.85	4	1	640	0.0181510426045	3.63962836906306	3.69907282281642
1381	locken	kusić	14	13	27	-0.21	-0.31	-0.26	0.97	1.65	1.32	2.79	3.15	2.96	1.05	1.34	1.19	5.29	5.62	5.44	1.38	1.5	1.42	9.63	5	2	112	0.00396153707639	2.88584878302766	3.02361365242937
1956	reizvoll	kuszący	10	17	27	1	1.24	1.15	0.82	1.09	0.99	2.4	3.06	2.81	0.52	1.09	0.96	4.9	5.82	5.48	1.37	1.07	1.25	2.83	7	3	47	0.00151258688371	2.51401157691983	2.58129412181822
2040	sauer	kwaśny	14	13	27	-0.64	-0.46	-0.56	1.15	1.39	1.25	2.21	2.46	2.33	0.97	1.2	1.07	6.07	5.85	5.96	1.33	1.46	1.37	6.4	6	3	95	0.00306118774084	2.81504157258381	3.0173588874685
403	blume	kwiat	14	13	27	1.29	2.15	1.7	1.07	1.34	1.27	1.93	2.69	2.3	1	1.11	1.1	6.71	6.85	6.78	1.07	0.55	0.85	63.36	5	1	1244	0.0292433464184	3.92793969097599	3.88553444329174
358	betrag	kwota	14	13	27	0.43	0.77	0.59	0.76	1.01	0.89	2.21	2.54	2.37	0.89	1.05	0.97	5.29	5.54	5.41	1.59	1.66	1.6	174.66	5	1	282	0.00911153527569	3.28455677506853	3.95834469338147
1264	labor	laboratoryjny	13	13	26	0.15	0.62	0.38	1.46	1.39	1.42	1.85	2.38	2.12	1.21	1.39	1.31	6.46	5.85	6.15	1.05	1.77	1.46	6.02	13	3	60	0.00180069867108	2.61810017455501	2.62521982120047
2417	theke	lada	9	18	27	0	0.22	0.15	1	0.55	0.72	1.78	1.22	1.41	0.97	0.43	0.69	5.33	6.17	5.89	1.5	1.58	1.58	19.27	4	1	1389	0.0442971873087	3.97578513979833	4.11988080556766
1883	puppe	lalka	9	18	27	0.11	0.89	0.63	1.05	1.32	1.28	2	1.72	1.81	1.12	0.96	1	5.89	6.72	6.44	1.36	0.67	1.01	12.75	5	1	744	0.0166384557208	3.70492661229253	3.58880559596378
2745	wehklage	lamentować	11	16	27	-0.91	-1.5	-1.26	1.51	1.46	1.48	2.82	2.75	2.78	1.25	1	1.09	5.18	5.63	5.44	1.89	1.26	1.53	1.24	10	2	28	0.000972377282386	2.29516833744319	2.34582417061498
1271	lampe	lampa	14	12	26	0.5	0.83	0.65	0.94	0.83	0.89	1.29	2.08	1.65	0.47	1.24	0.98	6.36	6.67	6.5	1.39	0.89	1.17	23.24	5	1	464	0.0121727230165	3.50022329243419	3.56420340025448
1324	leopard	lampart	9	18	27	1	0.28	0.52	1	1.23	1.19	2.89	2.11	2.37	1.17	1.02	1.11	6.33	6.39	6.37	0.71	0.85	0.79	1.22	7	1	92	0.00190874059135	2.80125328809817	2.77136861268459
1274	larve	larwa	14	12	26	-1.29	-1.08	-1.19	1.14	1.31	1.2	2.79	2.5	2.65	1.19	1	1.09	6.29	6	6.15	1.44	0.95	1.22	2.83	5	1	107	0.002989159794	2.86619409503119	2.71091346797867
2725	wald	las	11	16	27	1.64	1.69	1.67	1.36	1.25	1.27	3.09	2.63	2.81	1.45	1.2	1.3	6.64	6.63	6.63	0.67	0.89	0.79	127.36	3	1	3311	0.0657255014946	4.35286066765708	4.42979955604967
743	fliegen	latać	13	13	26	1.77	1.77	1.77	1.3	1.17	1.21	2.92	3	2.96	1.26	1.63	1.43	6.31	5.54	5.92	0.75	2.11	1.6	20.06	5	2	2785	0.0617279504448	4.27775145163218	3.98295297360076
1278	laterne	latarnia	11	16	27	0.55	0.38	0.44	0.69	0.72	0.7	1.91	1.56	1.7	0.7	0.73	0.72	6.18	6.5	6.37	1.08	1.15	1.11	12.22	8	1	300	0.0068066409767	3.31133683513808	3.27338454987487
2226	sommer	lato	14	12	26	2.36	2.75	2.54	0.63	0.45	0.58	3.57	3.58	3.58	0.94	1.08	0.99	6.5	6.58	6.54	0.76	0.79	0.76	61.13	4	1	2236	0.054741239601	4.18243632364087	4.26415316703627
27	ableger	latorośl	13	13	26	0.62	1.31	0.96	0.96	1.32	1.18	1.38	2.38	1.88	0.77	1.61	1.34	5.38	5.77	5.58	1.85	1.17	1.53	1.05	8	1	14	0.00043216768106	2.00886159859992	2.36190774416593
1387	lorbeer	laur	14	13	27	1	1.38	1.19	1.18	0.87	1.04	2.21	2.38	2.3	1.12	0.77	0.95	5.29	4.85	5.07	1.27	1.86	1.57	2.64	4	1	28	0.000720279468434	2.29516833744319	2.74924763180753
1287	lawine	lawina	15	11	26	-1.33	-1.45	-1.38	0.9	1.63	1.24	3.07	3.09	3.08	1.58	1.3	1.44	6	5.91	5.96	1.46	1.58	1.48	9.58	6	1	178	0.00460978859798	3.08562337052413	3.33004452534312
306	behandlung	leczenie	9	18	27	-0.33	-0.33	-0.33	1.66	1.71	1.66	3.22	2.44	2.7	1.3	0.86	1.07	5.56	5.44	5.48	0.88	1.58	1.37	55.65	8	1	1482	0.0381387978536	4.00391149057262	4.21575091365237
305	behandeln	leczyć	11	16	27	1.82	1.44	1.59	1.17	1.21	1.19	3.09	2.44	2.7	0.7	1.03	0.95	5.45	5.63	5.56	1.13	1.15	1.12	40.06	6	2	1043	0.0301076817805	3.85147083821048	3.96437343870234
173	arzt	lekarz	16	11	27	0.13	0.27	0.19	1.54	1.01	1.33	2.69	1.82	2.33	1.14	0.75	1.07	6.44	6.36	6.41	0.63	1.29	0.93	202.53	6	1	5651	0.1357726798	4.58497249272076	4.68202998709866
1316	lektion	lekcja	9	18	27	0.56	-0.22	0.04	0.88	1.06	1.06	2.33	1.89	2.04	1.12	0.96	1.02	5.44	6.22	5.96	1.51	1.35	1.43	61.48	6	1	1234	0.0360860013685	3.92443729713992	3.91303363962329
2521	übermut	lekkomyślność	14	12	26	-1.36	-1.33	-1.35	0.74	0.98	0.85	2.79	2.5	2.65	0.97	1.09	1.02	5.64	4.42	5.08	1.01	1.51	1.38	1.7	13	1	42	0.00147657291029	2.46623879512383	2.75836082886504
2235	sorglos	lekkomyślny	14	13	27	-0.64	-1.08	-0.85	1.01	1.04	1.03	2.36	2.77	2.56	0.84	1.17	1.01	5.29	5.38	5.33	1.77	1.71	1.71	2.12	11	3	167	0.00583426369431	3.0580796212701	2.93117719420028
1304	leichte	lekkość	16	11	27	1.81	1.36	1.63	0.75	0.81	0.79	2.81	1.82	2.41	1.05	0.87	1.08	5.81	4.91	5.44	0.66	1.97	1.4	3.58	7	1	30	0.00100839125581	2.32413203337851	2.80043159658623
1340	lexikon	leksykon	13	13	26	0.15	0.08	0.12	0.55	0.64	0.59	1.08	1.23	1.15	0.28	0.83	0.61	4.38	5.54	4.96	2.26	2.22	2.27	1.84	8	1	11	0.000360139734217	1.91195158559186	2.45877671759704
1360	limonade	lemoniada	9	18	27	1.33	2	1.78	1.73	0.91	1.25	2.44	1.72	1.96	1.13	0.83	0.98	6.44	6.56	6.52	0.73	0.62	0.64	0.9	9	1	161	0.00424964886376	3.04228535408687	2.6331096897913
1396	löwe	lew	14	12	26	1.36	1.67	1.5	1.15	1.78	1.45	3	3	3	0.78	1.65	1.23	6.43	6.67	6.54	0.85	0.78	0.81	33.86	3	1	1126	0.0220045377607	3.88469425559034	4.05266605710981
2141	schweben	lewitować	16	11	27	1.25	1.09	1.19	1.39	0.94	1.21	2.44	1.73	2.15	1.03	0.9	1.03	5.19	4.91	5.07	2.04	2.26	2.09	0.52	9	2	28	0.000864335362121	2.29516833744319	2.15212925744561
1355	liege	leżanka	13	13	26	0.62	0.62	0.62	1.12	1.5	1.3	1.62	1.62	1.62	0.77	0.87	0.8	5.46	5.23	5.35	1.66	2.13	1.87	0.74	7	1	7	0.000252097813952	1.73586032653618	1.86361086851189
1356	liegen	leżeć	14	12	26	0.93	1.67	1.27	1.21	0.89	1.12	2.07	1.58	1.85	1.07	0.51	0.88	5.71	6.75	6.19	1.14	0.62	1.06	139.54	5	2	1566	0.0476825008103	4.02783933601283	3.9200567009981
120	angst	lęk	10	17	27	-2	-2.24	-2.15	0.67	1.03	0.91	3.1	3.59	3.41	1.2	1.06	1.12	5.6	6.24	6	1.17	0.97	1.07	46.53	3	1	695	0.0197716714085	3.6753795791548	4.02942572732686
1343	liberal	liberalny	14	13	27	0.86	0.54	0.7	1.41	1.2	1.3	2.57	1.92	2.26	1.34	1.12	1.26	5.14	4.31	4.74	2.14	1.65	1.93	18.64	9	3	67	0.00212482443188	2.66527925225047	3.02179264355432
1374	lizenz	licencja	11	16	27	-0.27	-0.13	-0.19	1.1	0.62	0.83	2.18	1.5	1.78	1.08	0.89	1.01	4.91	5.19	5.07	1.97	1.8	1.84	24.37	8	1	153	0.00493391435877	3.0202910603807	3.24528976322561
151	anzahl	liczba	14	13	27	0.86	0.46	0.67	0.95	0.88	0.92	1.93	1.85	1.89	0.92	0.99	0.93	6.14	5.92	6.04	1.35	1.8	1.56	266.85	6	1	2119	0.0571901897936	4.15910620047299	4.61287038552626
2826	zahl	liczny	14	13	27	0.07	0.31	0.19	0.62	0.95	0.79	1.93	2.08	2	1.07	1.32	1.18	4.79	4.92	4.85	1.89	1.93	1.88	94.39	6	3	22	0.000684265495012	2.19449817556183	2.67485819434405
2828	zählen	liczyć	14	12	26	0.36	0	0.19	1.34	1.21	1.27	1.79	2.08	1.92	0.89	1	0.93	5.5	4.42	5	1.22	1.51	1.44	253.77	6	2	4159	0.123383872943	4.45186367017098	4.68653478834893
2152	seerose	lilia	14	12	26	1.64	1.58	1.62	1.15	1.44	1.27	2.29	2.58	2.42	1.27	1.16	1.21	6.43	6.25	6.35	0.94	1.42	1.16	3.13	5	1	104	0.00234090827241	2.85395963861418	2.97183815149201
1359	limit	limit	15	11	26	-1.07	-1.45	-1.23	0.88	0.69	0.82	2.2	2.36	2.27	0.77	0.92	0.83	5.13	5	5.08	1.64	1.84	1.7	14.32	5	1	626	0.0186912522059	3.63003788037495	3.87391417735872
2163	seil	lina	14	12	26	0.14	0	0.08	0.66	1.04	0.84	1.5	1.33	1.42	0.94	0.49	0.76	6.21	6.33	6.27	1.05	1.15	1.08	26.29	4	1	902	0.0157020924119	3.78845808985774	3.56760357916596
1364	linie	linia	9	18	27	0.11	0.5	0.37	0.6	0.92	0.84	1.89	1.33	1.52	1.17	0.77	0.94	4.89	6.44	5.93	1.83	1.42	1.71	121.82	5	1	2313	0.0633845932222	4.19713369415997	4.25890410940615
1363	lineal	linijka	14	12	26	0.14	0.08	0.12	0.86	0.51	0.71	1.36	1.25	1.31	0.84	0.62	0.74	6	6.25	6.12	1.52	1.54	1.51	4.48	7	1	88	0.00280908992689	2.78216034618915	2.8093098983455
1361	linde	lipa	16	11	27	0.63	0.64	0.63	1.26	1.21	1.21	1.88	1.82	1.85	1.09	1.25	1.13	6.19	6.36	6.26	1.22	1.12	1.16	9.17	4	1	266	0.00831922786041	3.25928160090881	3.36418351720212
1414	lyrik	liryka	14	12	26	1.14	0.75	0.96	1.51	1.36	1.43	2.71	2.25	2.5	1.33	1.29	1.3	3.64	3.75	3.69	1.65	1.36	1.49	2.27	6	1	8	0.000252097813952	1.78701284898356	2.36530073883758
797	fuchs	lis	13	13	26	0.31	-0.46	-0.08	1.25	1.05	1.2	1.69	1.62	1.65	0.95	0.87	0.89	6.54	6.31	6.42	0.78	1.65	1.27	8.26	3	1	649	0.0132171282458	3.64568369618709	3.84417922457527
428	brief	list	9	18	27	1.44	1.11	1.22	0.88	1.02	0.97	3.11	2.17	2.48	0.6	1.2	1.12	6.56	6.5	6.52	0.73	0.92	0.85	190.57	4	1	8682	0.152627219361	4.77144014056692	4.83757824015346
1369	liste	lista	14	12	26	-0.07	0.25	0.08	1.07	0.62	0.89	1.36	1.92	1.62	0.5	1.16	0.9	5.79	6	5.88	1.25	1.6	1.4	138.71	5	1	2327	0.064392984478	4.19975331552209	4.37021229246459
1690	november	listopadowy	14	12	26	-1.14	-0.33	-0.77	0.86	1.37	1.18	2.29	2.08	2.19	0.99	0.9	0.94	5.71	5.58	5.65	1.54	1	1.29	6.47	11	3	7	0.000252097813952	1.73586032653618	2.31058417228793
1371	litanei	litania	10	17	27	-0.3	-0.29	-0.3	1.34	1.05	1.14	1.9	1.82	1.85	0.88	0.88	0.86	4.9	5.29	5.15	1.73	1.72	1.7	2.3	7	1	9	0.000324125760795	1.83277033954424	2.28872970834522
1373	literatur	literatura	14	12	26	1.36	1.33	1.35	1.08	1.5	1.26	2.64	3.08	2.85	1.22	1.38	1.29	6	5.92	5.96	1.3	0.79	1.08	74.24	10	1	197	0.00641048726906	3.12943552980577	3.67439535314304
2788	willen	litość	14	13	27	0.21	0.08	0.15	1.31	1.55	1.41	2.21	2.69	2.44	1.05	1.18	1.12	5.36	4.15	4.78	1.28	1.77	1.63	10.58	6	1	3247	0.0855692008499	4.34438636011338	4.03985729218202
1372	liter	litr	11	16	27	0.82	0.25	0.48	1.25	0.86	1.05	1.82	1.5	1.63	1.08	0.63	0.84	5.55	6.31	6	1.51	1.14	1.33	181.85	4	1	202	0.00612237548169	3.14026637745745	3.37527354376041
1411	lutscher	lizak	16	11	27	1.06	1	1.04	1.06	1.1	1.06	2.25	1.73	2.04	1.13	0.79	1.02	6.88	6.36	6.67	0.34	1.29	0.88	2.68	5	1	94	0.00252097813952	2.81049394483309	3.02141019769206
2630	verlies	loch	14	12	26	-1	-1.75	-1.35	1.18	1.06	1.16	2.57	2.83	2.69	1.02	1.11	1.05	5.86	5.5	5.69	1.41	2.2	1.78	3.15	4	1	195	0.00489790038535	3.12502641090071	3.1226895510039
1385	logisch	logiczny	11	16	27	0.73	1	0.89	1.35	1.15	1.22	2.27	1.69	1.93	1.01	0.87	0.96	3.55	4.69	4.22	2.02	1.66	1.87	22.19	8	3	169	0.0056541938272	3.06321926092251	3.30967266905528
1384	logik	logika	9	18	27	0.67	1.61	1.3	1	0.98	1.07	3	1.94	2.3	1.22	1.06	1.2	5	5.56	5.37	1.94	1.89	1.88	14.81	6	1	401	0.0120286671228	3.43699639262871	3.63543151627614
1397	loyal	lojalny	16	11	27	1.81	1.82	1.81	0.75	0.75	0.74	2.31	2.09	2.22	1.08	0.83	0.97	5	5	5	1.75	1.67	1.69	5.76	7	3	658	0.0204919508769	3.65165575413825	3.45014782621337
1822	platz	lokalizacja	14	13	27	0.29	-0.08	0.11	0.47	0.86	0.7	1.29	2	1.63	0.73	1.15	1.01	5	4.69	4.85	1.41	1.44	1.41	21.61	11	1	341	0.0109482479202	3.36679644560037	3.57730827352226
2073	schicksal	los	10	17	27	-0.7	0.35	-0.04	0.82	1	1.06	1.9	2.12	2.04	0.57	1.11	0.94	3.6	4.12	3.93	1.43	1.83	1.69	125.5	3	1	8665	0.177116721288	4.77058902424259	4.7933769927938
1393	lotterie	loteria	16	11	27	0.75	0.18	0.52	1.53	1.25	1.42	2.5	1.82	2.22	1.32	1.25	1.31	6.19	4.91	5.67	0.98	1.87	1.52	7.59	7	1	169	0.00468181654482	3.06321926092251	3.22734337091933
751	flughafen	lotnisko	16	11	27	1.13	0.82	1	1.5	1.33	1.41	2.81	2.91	2.85	1.33	1.58	1.41	6.56	6.55	6.56	1.21	1.21	1.19	32.36	8	1	2719	0.0642489285843	4.26733924357844	4.12661887918227
1395	lotus	lotos	11	16	27	0.82	1.44	1.19	0.87	1.15	1.08	1.82	2.19	2.04	0.98	1.17	1.09	5.18	6.38	5.89	1.89	0.89	1.48	7.48	5	1	119	0.00122447509634	2.91195158559186	3.31259613993985
1394	lotto	lotto	14	12	26	0.93	0.58	0.77	1.14	1	1.07	2.57	2.58	2.58	1.09	1	1.03	6.5	5.5	6.04	0.76	1.57	1.28	1.69	5	1	141	0.00284510390031	2.98505868392729	3.11534306143201
576	eis	lód	10	17	27	-0.4	0.18	-0.04	0.7	1.38	1.19	1.9	2.24	2.11	0.88	1.25	1.12	6	6.65	6.41	1.33	0.61	0.97	24.44	3	1	2152	0.0484387942522	4.16581436936772	4.0550042839836
1335	leuchten	lśnić	10	17	27	1.4	1.35	1.37	0.7	0.79	0.74	2.4	2.18	2.26	0.97	1.13	1.06	5.6	6.12	5.93	0.97	0.86	0.92	4.81	5	2	1	3.60139734217e-05	1.13380033520822	1.70852418095996
1557	mögen	lubić	13	13	26	2.15	2.31	2.23	0.8	0.63	0.71	3.08	3.15	3.12	1.04	0.99	0.99	6.31	6	6.15	0.95	1.15	1.05	177.82	5	2	1535	0.0472143191558	4.01916155523973	3.85636901243825
2768	weltkrieg	ludobójstwo	27	26	53	-2.3	-2.85	-2.57	1.03	0.46	0.84	3.52	4.04	3.77	1.31	0.96	1.17	5.67	5.12	5.4	1.57	1.95	1.77	3.29	11	1	149	0.00396153707639	3.00886159859992	3.04711401572608
1339	leute	ludzie	14	13	27	1.29	1	1.15	1.44	1.63	1.51	2.86	2.92	2.89	1.29	1.19	1.22	6.14	6.85	6.48	1.17	0.38	0.94	885.69	6	1	72579	0.773688191018	5.69358730340878	5.64434417206949
1503	menschheit	ludzki	10	17	27	1.5	1.06	1.22	0.85	1.03	0.97	2.1	2.06	2.07	0.99	0.97	0.96	4.7	5.12	4.96	1.83	1.58	1.65	148.58	6	3	1238	0.0370583786509	3.9258416459203	4.01585141995078
1400	luftloch	lufcik	14	12	26	0.36	0.33	0.35	1.01	0.49	0.8	1.36	1.5	1.42	0.63	0.67	0.64	5.93	5.33	5.65	1.59	1.56	1.57	0.67	6	1	9	0.000288111787374	1.83277033954424	2.27725510930974
1404	lukrativ	lukratywny	13	13	26	0.54	0.92	0.73	1.13	1.12	1.12	1.85	2.15	2	1.21	1.14	1.17	4.08	3.54	3.81	2.18	2.33	2.23	1.27	10	3	20	0.000684265495012	2.15498963427816	2.28615988851902
1412	luxus	luksusowy	14	12	26	2.07	1.83	1.96	1.21	1.4	1.28	3.14	3.33	3.23	1.03	0.98	0.99	6.36	6.58	6.46	0.74	0.51	0.65	12.71	9	3	195	0.00612237548169	3.12502641090071	3.19469454672602
1407	lupe	lupa	9	18	27	0.22	0.28	0.26	0.44	0.67	0.59	2	1.39	1.59	1.12	0.7	0.89	6	6.56	6.37	1.32	0.92	1.08	4.44	4	1	17	0.000576223574747	2.08804284464754	2.5692628536269
2252	spiegel	lustro	13	13	26	0.31	0.85	0.58	0.85	1.28	1.1	1.54	2	1.77	1.13	1.22	1.18	6.69	6.62	6.65	0.75	0.77	0.75	13.88	6	1	1614	0.0415241113552	4.04094286621136	3.98213519571356
1611	mustern	lustrować	16	11	27	-0.75	-0.91	-0.81	1.18	0.83	1.04	2.38	1.82	2.15	1.2	0.75	1.06	4.25	3.91	4.11	1.53	2.12	1.76	3.3	9	2	3	0.000108041920265	1.4348303308722	2.02940886217668
2139	schwan	łabędzi	9	18	27	0.78	1.28	1.11	1.56	1.36	1.42	2.67	1.78	2.07	0.87	0.94	1	5	5.94	5.63	1.41	1.3	1.39	0.52	7	3	50	0.0013325170166	2.54034051564217	2.80694434115856
1277	latein	łaciński	14	12	26	0.21	0.75	0.46	1.05	1.22	1.14	1.64	2.17	1.88	0.93	1.27	1.11	4.86	5.17	5	1.83	1.03	1.5	13.25	8	3	33	0.00100839125581	2.36424925658649	2.70972211064028
788	frieden	ład	10	17	27	1	1.41	1.26	0.67	0.8	0.76	1.7	1.94	1.85	1.06	0.75	0.86	5	6	5.63	1.56	1.12	1.36	14.95	3	1	119	0.00360139734217	2.91195158559186	3.36884035396918
1677	niedlich	ładny	14	13	27	1.79	2.31	2.04	1.37	0.75	1.13	2.71	2.69	2.7	1.14	1.18	1.14	5.71	5.92	5.81	1.14	1.12	1.11	54.96	5	3	4585	0.128821982929	4.49420438993816	4.22751027140539
1267	ladung	ładunek	14	13	27	0	-0.38	-0.19	0.68	0.96	0.83	1.79	1.77	1.78	1.05	0.83	0.93	4.93	4	4.48	1.49	2.16	1.87	16.58	7	1	1662	0.0375625742788	4.05366258876376	3.93836692092413
943	gutartig	łagodny	13	13	26	1.54	1.69	1.62	0.88	1.03	0.94	1.69	2.23	1.96	0.95	1.09	1.04	5.92	5.23	5.58	1.12	1.54	1.36	23.95	7	3	588	0.0189793639932	3.60288563433134	3.67008360518466
1362	lindern	łagodzić	14	12	26	1.14	1.58	1.35	1.03	1.08	1.06	2	2.92	2.42	0.88	1	1.03	5.79	5	5.42	0.97	1.13	1.1	8.43	8	2	45	0.00158461483055	2.49552817122581	2.87057780508127
1398	luder	łajdak	16	11	27	-0.94	-1.45	-1.15	1.39	1.13	1.29	2.31	2.18	2.26	1.14	0.98	1.06	5.13	5.09	5.11	1.45	1.51	1.45	2.21	6	1	613	0.0171786653221	3.62093871068541	3.25994530469581
327	benötigen	łaknąć	14	13	27	-0.29	0.38	0.04	0.91	1.56	1.29	2.5	2.62	2.56	0.94	1.33	1.12	4.43	5.38	4.89	1.83	1.45	1.69	1.61	6	2	7	0.000252097813952	1.73586032653618	1.91918609457322
425	brechen	łamać	15	11	26	-0.87	-1.64	-1.19	1.41	0.81	1.23	2.67	2.18	2.46	1.11	0.87	1.03	5.6	5.73	5.65	1.5	2.05	1.72	22.21	5	2	539	0.0184031404185	3.56516409936721	3.52856393021199
1138	kette	łańcuch	14	13	27	-0.14	-1.08	-0.59	0.77	1.04	1.01	1.57	2.08	1.81	0.94	0.95	0.96	6.64	6.31	6.48	0.93	1.03	0.98	23.6	7	1	973	0.0253898512623	3.82132929642285	3.86751341884317
1795	pfote	łapa	14	12	26	0.64	1	0.81	0.93	1.04	0.98	2	1.5	1.77	1.04	0.8	0.95	5.71	6.08	5.88	1.2	1.62	1.4	14.65	4	1	78	0.0021608384053	2.73039743083468	2.99930172623389
687	fangen	łapać	14	13	27	1	0.46	0.74	0.96	1.66	1.35	2.29	2.31	2.3	0.73	1.38	1.07	5.5	5.08	5.3	1.22	1.85	1.54	16.79	5	2	1167	0.034501386538	3.90021318232062	3.67097600989088
915	gnade	łaska	11	16	27	1.45	0.38	0.81	1.04	1.67	1.52	2.73	2.88	2.81	1.1	1.15	1.11	4.55	4.63	4.59	1.97	2.03	1.97	34.77	5	1	409	0.0115964994418	3.44555419626397	3.53094243877187
238	bad	łazienka	13	13	26	0.54	0.38	0.46	0.97	1.45	1.21	1.69	1.92	1.81	0.75	1.12	0.94	6.69	6.62	6.65	0.63	0.87	0.75	28.68	8	1	1186	0.0359779594483	3.90722105849883	3.71582756451762
1850	prater	Łazienki	16	11	27	1.69	1.73	1.7	0.95	0.9	0.91	2.5	1.82	2.22	0.89	1.25	1.09	6.63	6.82	6.7	0.5	0.6	0.54	0.07	8	1	3035	0.0837324882054	4.31507210676768	4.23477258809529
2592	verbinden	łączyć	14	13	27	1.07	0.85	0.96	1.21	1.07	1.13	2.57	2.31	2.44	1.09	1.25	1.15	5.5	5	5.26	1.91	1.83	1.85	110.82	6	2	467	0.0152339107574	3.50301619261836	3.79103515395858
2786	wiese	łąka	14	12	26	2.07	2.67	2.35	0.92	0.65	0.85	3	2.83	2.92	1.18	1.53	1.32	6.5	6.75	6.62	0.85	0.87	0.85	23.51	4	1	59	0.00158461483055	2.61092158992788	2.99609352674549
1402	lug	łgać	10	17	27	-1.5	-1.82	-1.7	1.27	0.88	1.03	2.4	2.88	2.7	1.26	0.93	1.07	5.5	5.65	5.59	1.35	1.58	1.47	1.25	4	2	24	0.000864335362121	2.23071034821628	2.36974380414135
1162	klette	łopian	14	12	26	0.14	0	0.08	0.53	0	0.39	1.36	1.25	1.31	0.63	0.62	0.62	5	3.42	4.27	2.08	2.5	2.38	0.52	6	1	1	3.60139734217e-05	1.13380033520822	1.51185205246852
580	elch	łoś	14	12	26	1.14	0.67	0.92	1.03	1.72	1.38	2.5	2.33	2.42	1.09	1.3	1.17	6.29	6.67	6.46	0.99	0.89	0.95	4.48	3	1	284	0.0043216768106	3.28761519955275	3.31995848359026
1405	lump	łotr	14	12	26	-1.57	-1.33	-1.46	1.5	1.61	1.53	2.86	2.92	2.88	0.86	1.31	1.07	4.93	5.17	5.04	1.54	1.47	1.48	2.03	4	1	190	0.0051499981993	3.11380370679197	2.95623729820221
417	boot	łódź	10	17	27	1.2	0.88	1	0.92	1.11	1.04	2.3	2.18	2.22	1.25	0.95	1.05	6.3	6.53	6.44	0.95	0.72	0.8	137.17	4	1	4552	0.0676342420859	4.49106798985243	4.5550895959823
363	bett	łóżko	14	13	27	1.79	2.15	1.96	1.05	0.9	0.98	2.5	2.54	2.52	1.09	1.33	1.19	6.86	6.92	6.89	0.36	0.28	0.32	76.58	5	1	3428	0.0892786401124	4.36793782465918	4.2634313494115
411	bogen	łuk	13	13	26	0.31	0.38	0.35	1.38	0.96	1.16	1.46	2	1.73	0.78	1.35	1.12	6.46	6.08	6.27	0.88	1.8	1.4	21.54	3	1	405	0.011020275867	3.44129637312143	3.61970143868142
1383	löffel	łyżka	16	11	27	0.19	0.27	0.22	0.54	0.65	0.58	1.31	1.18	1.26	1.01	0.4	0.81	6.88	6.45	6.7	0.5	1.29	0.91	16.83	5	1	209	0.00561817985378	3.15498963427816	3.34234716680221
2464	träne	łza	16	11	27	-1	-0.45	-0.78	1.1	1.44	1.25	2.88	2.09	2.56	1.09	1.04	1.12	6.38	6.09	6.26	0.96	1.38	1.13	42.72	3	1	287	0.00878740951489	3.29216282730347	3.35576198450184
1140	keule	maczuga	16	11	27	0.63	0.09	0.41	0.96	0.7	0.89	2.06	1.73	1.93	1.12	0.65	0.96	6.5	6	6.3	1.1	1.26	1.17	1.79	7	1	26	0.000900349335542	2.26413410370323	2.48259469195931
1421	madonna	Madonna	14	12	26	0.79	0.92	0.85	1.76	1.56	1.64	2.29	2.5	2.38	1.14	1.09	1.1	6.14	6.33	6.23	1.66	0.89	1.34	6.44	7	1	331	0.00871538156805	3.35390842324827	3.39589055609663
1422	mafia	mafia	14	12	26	-1.43	-1.92	-1.65	1.22	0.9	1.09	3.07	3.5	3.27	0.83	1.31	1.08	5.64	5	5.35	1.39	1.65	1.52	11.44	5	1	611	0.0144055893687	3.6195217616898	3.60189989203274
1423	magazin	magazynować	13	13	26	0.23	-0.08	0.08	0.93	0.49	0.74	1.46	1.62	1.54	0.66	0.96	0.81	5.54	5.77	5.65	1.66	1.69	1.65	3.38	11	2	16	0.000540209601325	2.06321926092251	2.25660926021788
1427	magie	magia	11	16	27	1.73	1.38	1.52	1.01	1.31	1.19	3.18	2.81	2.96	1.25	1.38	1.32	4.27	5.44	4.96	1.95	1.67	1.85	13.92	5	1	1964	0.0436849497605	4.12613289425568	3.94812416170754
1429	magisch	magiczny	13	13	26	1.54	1.85	1.69	1.13	1.21	1.16	2.31	3.15	2.73	1.38	0.99	1.25	5.69	4.92	5.31	1.44	1.85	1.67	18.91	8	3	1003	0.0253538372889	3.83450405235324	3.68470809097897
1428	magier	magik	15	11	26	1.67	1.55	1.62	1.11	1.13	1.1	2.8	2.55	2.69	1.42	1.37	1.38	5.8	5.64	5.73	1.42	1.69	1.51	1.6	5	1	292	0.00756293441855	3.29963795989835	3.08303031688882
1430	magma	magma	14	13	27	-0.07	0.08	0	0.73	1.55	1.18	2	2.08	2.04	1.04	1.44	1.22	5.57	5.77	5.67	1.22	2.05	1.64	0.62	5	1	30	0.000828321388699	2.32413203337851	2.37741306884819
1431	magnet	magnes	10	17	27	0.3	0.29	0.3	0.67	0.59	0.61	1.7	1.35	1.48	0.82	0.79	0.8	5.8	6.65	6.33	1.14	0.61	0.92	3.61	6	1	269	0.0076349623654	3.26413410370323	3.25688676471693
1437	mai	maj	15	11	26	1.93	2.09	2	1.03	0.83	0.94	2.87	3	2.92	1.19	0.77	1.02	5.87	5.91	5.88	1.36	1.14	1.24	175.11	3	1	1262	0.0192314618072	3.93417369009957	4.03910278914148
2636	vermögen	majętny	15	11	26	0.8	1.36	1.04	1.7	1.03	1.46	2.2	2.55	2.35	1.21	1.13	1.16	5.67	5.27	5.5	1.4	1.68	1.5	1.43	7	3	9	0.000324125760795	1.83277033954424	2.05800918312797
1440	makaber	makabryczny	10	17	27	-2.2	-2.12	-2.15	0.79	0.99	0.91	2.8	3.12	3	1.03	1.17	1.11	5	5.59	5.37	1.41	1.77	1.64	3.62	11	3	40	0.00144055893687	2.44555419626397	2.65838787651252
1692	nudel	makaron	14	13	27	1.36	0.92	1.15	1.01	1.26	1.13	2.14	2.54	2.33	1.29	1.2	1.24	6.71	6.69	6.7	0.61	0.63	0.61	6.33	7	1	912	0.0230129290165	3.79324111707854	3.65183223658607
1443	makler	makler	16	11	27	0.06	0.18	0.11	1.18	0.75	1.01	2	1.55	1.81	0.97	1.04	1	5.56	5.82	5.67	1.41	1.89	1.59	3.95	6	1	85	0.0024849641661	2.76726879078781	2.93348483803212
1558	mohn	makowy	14	13	27	0.36	1.38	0.85	0.63	1.19	1.06	1.5	1.85	1.67	0.94	1.07	1	5.14	5.92	5.52	1.7	1.61	1.67	0.64	6	3	3	0.000108041920265	1.4348303308722	1.81852255333735
1483	maximum	maksimum	9	18	27	1.33	0.61	0.85	0.87	0.85	0.91	3.44	1.61	2.22	1.01	0.7	1.19	5.11	4.39	4.63	2.2	2.17	2.17	5.84	8	1	439	0.0132171282458	3.47622301603043	3.64438515456343
1482	maximal	maksymalny	14	12	26	0.86	1	0.92	1.1	1.54	1.29	2.43	2.17	2.31	1.16	1.34	1.23	4.21	4.25	4.23	1.48	2.34	1.88	28.66	10	3	135	0.00428566283718	2.96630924791446	3.31430596956891
1117	karton	makulatura	14	13	27	0.21	0.38	0.3	0.58	1.04	0.82	1.5	1.62	1.56	0.85	0.87	0.85	6.43	6.54	6.48	0.65	0.66	0.64	3.66	10	1	9	0.000288111787374	1.83277033954424	2.26514016949749
1444	malaria	malaria	11	16	27	-2	-2.19	-2.11	0.89	0.75	0.8	2.73	2.69	2.7	1.27	1.3	1.27	4.36	4.75	4.59	1.43	1.88	1.69	2.14	7	1	110	0.00280908992689	2.8780933183309	2.82828041092753
1445	maler	malarz	14	13	27	1.14	1.23	1.19	0.86	1.17	1	2.07	2.46	2.26	0.83	1.27	1.06	6.14	6.08	6.11	1.1	1.44	1.25	24.98	6	1	354	0.00921957719595	3.38299869259933	3.69148013742442
1010	himbeere	malinowy	14	12	26	1.43	1.67	1.54	1.16	1.23	1.17	2	2.5	2.23	1.11	1.45	1.27	6.29	6.17	6.23	0.83	1.47	1.14	1.96	8	3	47	0.00144055893687	2.51401157691983	2.60035435354417
1040	humorlos	malkontent	10	17	27	-1.2	-0.65	-0.85	0.79	1.5	1.29	1.8	2.18	2.04	0.79	1.13	1.02	4.1	4.71	4.48	1.97	2.14	2.06	1.13	10	1	4	0.000144055893687	1.53174034388026	1.83718471484925
1446	malerei	malować	14	12	26	1.57	2.08	1.81	0.94	1	0.98	2.57	2.33	2.46	1.16	1.07	1.1	6.07	5.67	5.88	0.92	1.56	1.24	33.33	7	2	755	0.0201318111427	3.71129213504544	3.72232909104713
2812	wortkarg	małomówny	16	11	27	-0.63	-0.36	-0.52	1.26	1.03	1.16	2	1.55	1.81	1.26	0.82	1.11	5.75	5.91	5.81	1.39	1.81	1.55	1.51	9	3	63	0.00226888032557	2.63895031352813	2.78924004287143
63	affe	małpa	14	13	27	0.79	0.69	0.74	1.67	1.18	1.43	2.21	2.08	2.15	1.05	1.32	1.17	6.5	6.54	6.52	1.09	0.88	0.98	10.4	5	1	1303	0.0275506896676	3.94804793094014	3.69489338420064
2771	wenig	mały	14	13	27	-0.07	0.62	0.26	1	0.87	0.98	1.43	1.92	1.67	0.85	1.04	0.96	5.93	5.77	5.85	1.27	1.59	1.41	481.73	4	3	25889	0.448445997047	5.24590238997911	5.0263654291063
980	heirat	małżeński	14	12	26	1.14	1.67	1.38	1.03	0.78	0.94	2.29	3.42	2.81	1.2	0.9	1.2	5.64	5.58	5.62	1.34	1.24	1.27	23.05	9	3	191	0.00594230561458	3.11607156824779	3.30629147852765
819	gatte	małżonek	14	12	26	1.07	2.08	1.54	1.21	0.67	1.1	2.36	3.25	2.77	1.15	0.87	1.11	6.29	6.42	6.35	0.91	0.79	0.85	10.61	8	1	124	0.00417762091692	2.92968035255229	3.29111160324326
1447	mama	mama	16	11	27	2.19	2.82	2.44	0.83	0.4	0.75	3.38	3.45	3.41	1.15	1.21	1.15	6.81	7	6.89	0.54	0	0.42	107.15	4	1	31492	0.408578528469	5.33098437272406	5.12217860390886
1307	leiern	mamrotać	14	12	26	-0.79	-1.25	-1	1.12	1.06	1.1	2.29	2.67	2.46	0.99	1.07	1.03	5.93	5.17	5.58	0.83	1.4	1.17	3.5	8	2	57	0.00205279648504	2.59619833310718	2.42540058918468
1617	mutti	mamusia	13	13	26	1.31	1.62	1.46	1.75	1.66	1.68	2.23	3.31	2.77	1.24	1.38	1.39	6.23	6.31	6.27	1.64	1.32	1.46	8.45	7	1	2282	0.0551373933086	4.19127625103447	3.97443227754812
1448	manager	manager	9	18	27	-0.11	0.06	0	1.36	1.11	1.18	3.22	1.67	2.19	1.09	0.91	1.21	5.67	6.11	5.96	1.87	1.13	1.4	5.13	7	1	271	0.00741887852487	3.26733924357844	3.43640328251203
1451	mango	mango	11	16	27	0.55	1.13	0.89	1.44	0.89	1.15	2.45	1.94	2.15	1.04	1.12	1.1	5.45	6.69	6.19	1.81	1.01	1.49	0.74	5	1	324	0.00792307415277	3.34465370052311	3.13901158201651
1452	manie	maniakalny	14	13	27	-0.64	-1.62	-1.11	1.39	1.04	1.31	2.79	2.77	2.78	1.31	1.24	1.25	4.93	5.08	5	1.98	1.5	1.73	1.08	10	3	40	0.00118846112292	2.44555419626397	2.31824398082839
1453	manko	manko	14	13	27	-0.5	-0.77	-0.63	0.76	0.83	0.79	1.86	2.08	1.96	1.35	1.12	1.22	2.43	3.38	2.89	2.03	2.22	2.14	0.71	5	1	14	0.00043216768106	2.00886159859992	2.4051717327731
47	abweg	manowce	11	16	27	-0.45	-0.44	-0.44	1.21	0.96	1.05	2.18	1.94	2.04	0.98	0.85	0.9	3.18	3.81	3.56	1.6	2.01	1.85	1.88	7	1	92	0.00316922966111	2.80125328809817	3.03280798532475
1115	karte	mapa	14	12	26	0.79	0.17	0.5	0.89	1.34	1.14	2.29	1.83	2.08	1.2	1.34	1.26	6.36	6	6.19	0.74	1.65	1.23	40.78	4	1	1342	0.0299276119134	3.96084635221295	3.88505175993117
1560	möhre	marchwiowy	14	13	27	0.64	1.62	1.11	0.74	1.5	1.25	1.57	2.08	1.81	0.76	1.32	1.08	5.64	6.77	6.19	1.28	0.6	1.14	0.04	10	3	9	0.000288111787374	1.83277033954424	1.77893193031353
1460	marke	marka	14	13	27	0.5	0.38	0.44	1.22	1.26	1.22	1.79	2.08	1.93	1.12	1.26	1.17	5.57	5.31	5.44	1.55	1.49	1.5	56.01	5	1	1281	0.0290632765513	3.94065836472704	4.32430715166287
1465	marxist	marksista	14	13	27	-0.64	-0.62	-0.63	1.22	1.26	1.21	2.64	2.08	2.37	1.34	0.95	1.18	4.5	3.46	4	2.03	1.71	1.92	1.56	9	1	8	0.000252097813952	1.78701284898356	2.07317552238288
2096	schlecht	marny	10	17	27	-1.4	-1.12	-1.22	0.84	0.49	0.64	2.1	1.76	1.89	1.1	0.9	0.97	4.5	4.65	4.59	1.58	1.87	1.74	5.52	5	3	416	0.0135052400331	3.452906394518	3.40689643943152
2232	sorge	martwić	15	11	26	-1.6	-2.18	-1.85	0.99	0.87	0.97	2.8	3.36	3.04	1.32	0.67	1.11	5.6	4.91	5.31	1.12	1.7	1.41	24.9	7	2	7676	0.211726149746	4.71796188015109	4.33148109701481
2449	tot	martwy	14	12	26	-2.21	-2.33	-2.27	1.05	0.78	0.92	3.14	3.42	3.27	1.17	1.16	1.15	6.36	6	6.19	1.08	0.95	1.02	39.93	6	3	8076	0.186264270537	4.74002042242557	4.27940247929526
2699	vorstellen	marzyć	14	13	27	2	2.38	2.19	1.04	0.87	0.96	2.86	3.62	3.22	0.77	1.19	1.05	5.71	5.62	5.67	1.49	1.98	1.71	41.69	6	2	576	0.0185471963122	3.59394615269997	3.70797484339543
1470	masse	masa	10	17	27	0.4	0.24	0.3	0.7	0.66	0.67	1.4	1.88	1.7	0.7	0.93	0.87	4.7	5.18	5	1.95	1.78	1.82	53.91	4	1	1055	0.0314762127706	3.85643425774203	3.96303559515812
1469	massaker	masakra	14	12	26	-1.71	-1.83	-1.77	1.73	1.64	1.66	3.64	3.5	3.58	0.74	1.38	1.06	5.57	5.42	5.5	0.85	1.51	1.17	6.33	7	1	425	0.0128569885115	3.46217993864696	3.46802881787046
1468	massage	masaż	14	12	26	2.64	2	2.35	0.5	1.28	0.98	3.43	3.42	3.42	1.4	1.08	1.24	6.71	6.33	6.54	0.47	0.65	0.58	6.91	5	1	1068	0.0281629272158	3.86174804475302	3.70369833238629
1467	maske	maska	16	11	27	0.38	-0.09	0.19	1.31	0.94	1.18	2.13	1.91	2.04	1.09	1.14	1.09	6.06	5.91	6	1.12	1.22	1.14	22.42	5	1	771	0.0171426513487	3.72038763987997	3.66049381316133
2385	tarnen	maskować	14	13	27	-0.57	-0.54	-0.56	1.4	0.78	1.12	2.07	2.23	2.15	1.21	1.3	1.23	5.64	5.15	5.41	1.45	1.41	1.42	5.25	8	2	53	0.00183671264451	2.56516409936721	2.70338159476074
1471	massiv	masywny	10	17	27	0.3	0	0.11	0.67	0.94	0.85	1.6	1.94	1.81	0.84	0.9	0.88	5.1	5.88	5.59	1.29	1.41	1.39	4.93	7	3	80	0.00234090827241	2.74125535842289	2.86811044658966
2072	scheusal	maszkara	16	11	27	-0.5	-0.91	-0.67	1.37	1.14	1.27	2.19	1.82	2.04	0.91	0.98	0.94	4.63	4.91	4.74	1.78	2.02	1.85	0.41	8	1	20	0.00064825152159	2.15498963427816	2.04417954889403
2025	salbe	maść	14	12	26	0	0.33	0.15	0.96	1.3	1.12	1.79	1.58	1.69	0.97	0.67	0.84	6.21	6.5	6.35	0.89	0.9	0.89	5.97	4	1	237	0.00705873879065	3.20934729660075	3.20184811967268
455	butter	maślany	11	16	27	0.91	0.56	0.7	1.51	1.21	1.32	2.09	1.81	1.93	0.94	0.91	0.92	5.18	5.56	5.41	1.94	1.31	1.58	1.07	7	3	34	0.000864335362121	2.37683838389451	2.39019012108438
1475	matte	mata	16	11	27	0.19	0.73	0.41	0.4	1.27	0.89	1.25	2	1.56	0.77	1.41	1.12	6.44	6.27	6.37	0.81	1.27	1.01	3.85	4	1	263	0.00529405409299	3.25437426641407	3.1684080731245
1473	matratze	materac	15	11	26	0.8	0.64	0.73	1.08	1.12	1.08	2.2	1.64	1.96	1.08	1.03	1.08	6.27	6.36	6.31	1.03	1.12	1.05	6.18	7	1	425	0.011272373681	3.46217993864696	3.36945554922045
1616	mutter	matka	14	13	27	1.57	2.46	2	1.22	0.97	1.18	3.07	3.54	3.3	1.49	1.56	1.51	6.86	6.92	6.89	0.36	0.28	0.32	252.38	5	1	23301	0.368963157705	5.20016353746671	5.13368796534883
1474	matt	matowy	14	13	27	0.36	0.85	0.59	0.84	1.14	1.01	1.79	1.23	1.52	1.05	0.6	0.89	6	5.38	5.7	0.96	2.1	1.61	2.43	6	3	22	0.000504195627904	2.19449817556183	2.41751606101152
24	abitur	matura	9	18	27	1	-0.28	0.15	1.32	1.6	1.61	3.67	2.94	3.19	1.12	1.21	1.21	6.67	6.33	6.44	0.71	1.14	1.01	27.58	6	1	40	0.00129650304318	2.44555419626397	3.07628540925925
1172	klugheit	mądrość	14	13	27	2.21	2.69	2.44	0.8	0.48	0.7	2.79	3.46	3.11	1.48	1.27	1.4	5.07	5.38	5.22	1.38	1.61	1.48	19.68	7	1	687	0.0210321604783	3.67035877777975	3.82757820938248
2515	übelkeit	mdłości	14	12	26	-2.07	-1.92	-2	0.73	0.79	0.75	2.86	3	2.92	1.1	1.35	1.2	6.36	6	6.19	0.93	0.85	0.9	2.86	7	1	728	0.0224727194151	3.69549786786221	3.59515473589591
1576	moos	mech	16	11	27	0.75	1.09	0.89	0.86	1.38	1.09	1.25	1.64	1.41	0.58	1.21	0.89	6.69	6.64	6.67	1.01	0.67	0.88	5.72	4	1	116	0.00288111787374	2.9009562012904	3.11778102105079
1484	mechanik	mechaniczny	9	18	27	0.78	0.22	0.41	1.09	1.11	1.12	2.22	1.44	1.7	0.97	1.15	1.14	4.67	5.06	4.93	0.87	1.8	1.54	24.92	11	3	119	0.00392552310296	2.91195158559186	3.09150897721885
1485	medaille	medal	14	12	26	1.5	1.92	1.69	1.09	0.79	0.97	2.93	3.33	3.12	1.49	1.15	1.34	6.64	6.75	6.69	0.63	0.62	0.62	65.68	5	1	1335	0.0316922966111	3.95857679768377	4.22987827631159
1486	medizin	medyczny	11	16	27	-0.64	0.63	0.11	0.92	1.31	1.31	2	2.19	2.11	1.26	0.91	1.05	5.18	5.75	5.52	1.78	1.29	1.5	82.33	8	3	775	0.0229409010696	3.72263206080243	3.7486208906742
1505	mephisto	mefisto	10	17	27	-0.6	-0.47	-0.52	1.17	1.23	1.19	2.1	1.82	1.93	0.99	1.07	1.04	5.1	3.24	3.93	1.45	1.82	1.9	0.56	7	1	30	0.000540209601325	2.32413203337851	2.46980178796857
2746	wehmut	melancholia	14	12	26	-0.43	-1.17	-0.77	1.5	1.19	1.39	2.21	2.25	2.23	1.25	0.97	1.11	5.29	5.75	5.5	1.59	1.42	1.5	5.38	11	1	67	0.00172867072424	2.66527925225047	2.94671488107368
1498	melodram	melodramat	16	11	27	-1.19	-0.27	-0.81	1.11	1.1	1.18	2.13	2	2.07	1.09	1	1.04	4.94	4.91	4.93	1.39	2.07	1.66	1.48	10	1	54	0.00180069867108	2.57313302903848	2.73492025341112
1497	melodie	melodyjny	14	12	26	2	1.75	1.88	0.68	0.97	0.82	3.29	2.33	2.85	0.91	1.37	1.22	5.07	5	5.04	1.86	1.76	1.78	1.87	9	3	11	0.000396153707639	1.91195158559186	2.35671672626907
1499	melone	melon	15	11	26	0.73	1	0.85	1.1	1	1.05	2.13	1.45	1.85	1.13	0.69	1.01	6.07	6.45	6.23	1.33	0.82	1.14	1.43	5	1	344	0.0034933554219	3.37058943461751	3.04277166217473
1504	mentor	mentor	14	13	27	1.5	1.92	1.7	0.85	0.95	0.91	2.14	3.08	2.59	0.86	1.04	1.05	5.57	5.54	5.56	1.09	1.33	1.19	1.91	6	1	141	0.00424964886376	2.98505868392729	2.89743296982885
1508	metall	metalowy	11	16	27	0.73	0.13	0.37	1.19	1.02	1.11	2	1.63	1.78	1	1.02	1.01	5.64	6.56	6.19	1.91	0.89	1.44	22.56	8	3	226	0.00669859905643	3.18879619673736	3.31203609971495
1472	maßnahme	metoda	11	16	27	0.45	0.06	0.22	0.69	1	0.89	2	1.81	1.89	1.18	1.22	1.19	3.91	4.69	4.37	1.81	1.74	1.78	142.06	6	1	864	0.0263982425181	3.76978644700905	4.11058410537158
1509	meter	metr	10	17	27	0	0.12	0.07	0	0.33	0.27	1.2	1.29	1.26	0.42	0.77	0.66	5.8	5.88	5.85	2.04	1.73	1.81	538.03	4	1	473	0.0148017430763	3.50854868121832	3.85432124636716
1594	möwe	mewa	13	13	26	0.69	1	0.85	1.03	0.71	0.88	1.31	1.62	1.46	0.63	0.87	0.76	6.77	6.15	6.46	0.44	1.72	1.27	3.72	4	1	100	0.00244895019267	2.83709171332688	2.96980178796857
1770	pein	męczarnia	13	13	26	-2.31	-2.31	-2.31	1.03	0.95	0.97	2.08	3.08	2.58	0.86	1.19	1.14	5.69	4.77	5.23	1.89	2.01	1.97	2.48	9	1	43	0.00140454496345	2.47622301603043	2.45994104875633
1464	martern	męczyć	9	18	27	-1.33	-1.89	-1.7	1	0.96	0.99	3	2.72	2.81	1	1.18	1.11	5.33	5.78	5.63	1.22	1.26	1.24	17.26	6	2	457	0.0157741203587	3.49363581754811	3.53357766099706
1889	qual	męka	14	12	26	-2.36	-1.58	-2	0.63	1.88	1.39	3.36	3.5	3.42	0.93	1.17	1.03	5.5	5.08	5.31	1.02	2.07	1.57	11.28	4	1	101	0.00320524363453	2.84137051130616	3.02998785164841
1454	mann	mężczyzna	14	12	26	0.21	1.92	1	0.43	0.67	1.02	1.36	3.75	2.46	0.5	0.87	1.39	6.57	6.5	6.54	0.94	0.8	0.86	290.59	9	1	10140	0.218388734829	4.83885112226033	4.93952939510129
1653	neblig	mglisty	14	13	27	0.93	-0.38	0.3	1.44	0.96	1.38	2.14	2.54	2.33	1.17	0.97	1.07	6.21	5.54	5.89	1.19	1.39	1.31	4.43	7	3	42	0.0013325170166	2.46623879512383	2.72050047189598
1652	nebel	mgła	14	12	26	0.5	-0.75	-0.08	1.65	1.22	1.57	2.43	2.67	2.54	0.94	0.89	0.9	6.57	6.17	6.38	0.65	0.83	0.75	21.36	4	1	678	0.0157020924119	3.66464011382474	3.76983147973298
2144	schwert	miecz	14	13	27	1.43	-0.23	0.63	1.02	1.42	1.47	2.86	2.54	2.7	1.23	1.27	1.23	6.57	6.69	6.63	0.76	0.63	0.69	21.25	5	1	3829	0.048762920013	4.41596911351286	4.18328536179765
1255	kupfer	miedziany	14	12	26	0.21	0.5	0.35	0.43	1	0.75	1.79	1.75	1.77	1.05	1.22	1.11	5.71	5.58	5.65	1.27	1.88	1.55	5.24	9	3	39	0.00122447509634	2.4348303308722	2.68409989719106
2303	stelle	miejsce	14	13	27	0.86	0.54	0.7	1.03	1.27	1.14	1.93	2.08	2	1.14	1.04	1.07	5.64	4.85	5.26	1.55	2.03	1.81	953.46	7	1	50388	0.706017934959	5.53510607915043	5.59422680301057
1566	monat	miesiąc	16	11	27	0.06	0.36	0.19	0.57	0.67	0.62	1.63	1.36	1.52	1.02	0.67	0.89	5.13	4.91	5.04	1.75	2.12	1.87	378.83	7	1	7506	0.189145388411	4.70823675541062	4.79012252807888
2803	wohnen	mieszkać	16	11	27	1.13	1.27	1.19	0.96	0.79	0.88	2.31	2.09	2.22	1.14	1.14	1.12	5.88	5.45	5.7	1.26	1.51	1.35	180.25	8	2	3610	0.0945006662585	4.39039782797107	4.26219165520379
2805	wohnung	mieszkanie	14	13	27	1.64	1.92	1.78	1.15	1.04	1.09	2.57	2.77	2.67	1.4	1.36	1.36	6.86	6.69	6.78	0.36	0.63	0.51	232.66	10	1	6216	0.137321280657	4.62635120691239	4.73080994339738
2751	weich	miękki	15	11	26	0.8	1.91	1.27	1.37	1.14	1.37	2	2.27	2.12	0.93	0.79	0.86	6	6.36	6.15	1	1.03	1.01	21.54	6	3	621	0.0194115316743	3.62656072423506	3.60145629701848
1609	muskel	mięsień	14	12	26	0.57	0.33	0.46	1.09	0.78	0.95	2	1.42	1.73	1.11	0.51	0.92	5.57	5.58	5.58	1.16	1.68	1.39	27.18	7	1	320	0.00972377282386	3.33927537194911	3.40776475768311
740	fleisch	mięso	16	11	27	1.38	0.18	0.89	1.09	1.08	1.22	2.5	1.64	2.15	1.15	0.92	1.13	6.81	6.36	6.63	0.4	0.92	0.69	43.42	5	1	2623	0.0636366910361	4.25173417024786	4.27658452076824
1522	mikrofon	mikrofon	10	17	27	0.7	0.29	0.44	0.95	0.59	0.75	2	1.88	1.93	1.15	1.17	1.14	6.4	6.41	6.41	0.84	0.8	0.8	10.35	8	1	843	0.022292649548	3.75911278616989	3.68469674811663
2142	schweigen	milczeć	14	12	26	0.07	-0.75	-0.31	1.44	1.48	1.49	2.71	2.58	2.65	1.14	1.44	1.26	4.93	5.58	5.23	1.49	1.44	1.48	34.85	7	2	656	0.0200597831959	3.65033570910402	3.646850790589
1528	miliz	milicja	11	16	27	-1.18	-0.75	-0.93	1.33	1.06	1.17	2.73	1.75	2.15	1.19	1	1.17	6.18	6.19	6.19	0.87	0.83	0.83	12.52	7	1	191	0.00378146720928	3.11607156824779	3.39053408193802
1529	million	milion	14	12	26	1.93	1.92	1.92	1.14	0.9	1.02	3.21	3.42	3.31	1.48	1.16	1.32	6	5.83	5.92	1.11	1.11	1.09	378.63	6	1	4857	0.11272373681	4.51922785001335	4.42468882833403
1349	liebelei	miłostka	14	13	27	0.71	0.15	0.44	1.2	1.82	1.53	2.64	3	2.81	1.01	1.29	1.14	5	4.54	4.78	2	1.66	1.83	0.49	8	1	13	0.000288111787374	1.97889837522248	1.85199594815265
1348	liebe	miłość	14	12	26	2	2.5	2.23	1.57	0.67	1.24	3.93	4.08	4	1.07	0.67	0.89	5.5	5.67	5.58	1.87	1.23	1.58	59.84	6	1	20836	0.315878560882	5.1516055312719	5.04774852523323
1670	nett	miły	14	12	26	2	2.08	2.04	0.88	0.67	0.77	2.07	2.75	2.38	1.07	1.14	1.13	5.71	5.58	5.65	0.99	1.51	1.23	48.25	4	3	8051	0.200849929773	4.73867410576086	4.44382168480506
1530	mimik	mimika	13	13	26	0.54	0.54	0.54	0.88	0.78	0.81	1.92	1.92	1.92	1.04	1.04	1.02	6.23	5.62	5.92	1.01	1.89	1.52	1.35	6	1	10	0.000288111787374	1.87416302470246	2.33921889591646
1531	mimose	mimoza	14	13	27	0.21	-0.46	-0.11	0.43	1.61	1.19	1.57	2.08	1.81	1.09	1.12	1.11	3.21	4.08	3.63	2.42	1.8	2.15	0.57	6	1	19	0.000540209601325	2.13380033520822	2.20385416783289
1515	miene	mina	15	11	26	0.33	-0.09	0.15	1.45	1.14	1.32	2.47	2.09	2.31	1.41	1.04	1.26	5.87	6.45	6.12	1.41	0.82	1.21	106.9	4	1	972	0.019987755249	3.82088317981259	3.67476942907056
1534	minigolf	minigolf	10	17	27	1.2	0.47	0.74	1.14	0.87	1.02	2.6	1.71	2.04	1.51	0.92	1.22	5.8	6.41	6.19	0.92	0.94	0.96	0.23	8	1	13	0.000288111787374	1.97889837522248	1.8970842633272
1535	minimal	minimalny	9	18	27	-0.67	-0.5	-0.56	1	0.86	0.89	2.33	1.39	1.7	1	0.61	0.87	4.67	4.39	4.48	1.5	2.25	2.01	34.54	9	3	111	0.00345734144848	2.88198836221442	3.25963152386793
1536	minimum	minimum	14	12	26	-0.5	-0.5	-0.5	1.02	1.17	1.07	2	1.75	1.88	0.68	0.97	0.82	4.07	4.08	4.08	1.9	1.98	1.9	25.79	7	1	730	0.0234090827241	3.6966877165021	4.09049201830317
1537	minirock	miniówka	9	18	27	1	0.06	0.37	1.73	1.3	1.5	3.33	2.06	2.48	1.32	1.06	1.28	6.44	6.56	6.52	0.53	0.86	0.75	0.08	8	1	6	0.00021608384053	1.6778683795585	1.29502427199923
1538	minister	minister	14	13	27	-0.5	-0.46	-0.48	1.4	1.56	1.45	1.93	2.15	2.04	0.92	1.28	1.09	6.07	5.31	5.7	1.33	1.6	1.49	504.92	8	1	1098	0.020924118558	3.87376803196773	4.61521119391535
1539	minus	minus	9	18	27	-0.56	-0.83	-0.74	1.42	0.71	0.98	2.33	1.33	1.67	1	0.59	0.88	4.89	5.61	5.37	2.03	1.54	1.71	13.73	5	1	1196	0.0291353044981	3.91086448995065	3.95770717700987
1540	minute	minuta	14	12	26	-0.36	-0.67	-0.5	1.22	1.15	1.17	2.14	2.58	2.35	1.23	1.16	1.2	4.07	5.08	4.54	1.98	1.98	2	193.61	6	1	1238	0.0357978895812	3.9258416459203	3.79580243462659
341	besen	miotła	10	17	27	-0.1	0	-0.04	0.57	0.94	0.81	1.6	1.65	1.63	0.7	0.79	0.74	5.9	6.76	6.44	1.2	0.44	0.89	2.94	6	1	102	0.00277307595347	2.84560756424941	2.82213922693093
1028	honig	miód	14	12	26	1.64	1.58	1.62	1.15	1.08	1.1	2.5	2.5	2.5	1.02	1.45	1.21	6.43	6.75	6.58	0.94	0.45	0.76	15.46	4	1	866	0.0181510426045	3.77078943702045	3.78288932142643
1544	mission	misja	13	13	26	1.54	1.15	1.35	1.05	1.07	1.06	2.85	2.92	2.88	1.52	1.38	1.42	5.69	5	5.35	1.44	1.58	1.52	39.4	5	1	3234	0.0751251485576	4.34264462454896	4.11627419713889
1494	meister	mistrz	14	13	27	1.71	1.77	1.74	1.44	1.01	1.23	2.93	2.85	2.89	1.07	1.41	1.22	5.29	5.69	5.48	1.82	1.38	1.6	114.46	6	1	3735	0.0629524255411	4.40517720710229	4.52228659622538
1619	mystisch	mistyczny	14	13	27	1.43	0.85	1.15	1.09	1.21	1.17	2.86	2.54	2.7	1.29	1.51	1.38	4.86	4.69	4.78	1.75	1.55	1.63	6.35	9	3	45	0.00151258688371	2.49552817122581	2.68337486399344
1618	mystik	mistyka	14	12	26	1.14	0.25	0.73	1.03	1.76	1.46	2.43	2.92	2.65	1.28	1.44	1.35	4.29	3.17	3.77	1.77	2.25	2.05	2.09	7	1	23	0.000684265495012	2.21298158125584	2.65278718926707
2400	teddy	miś	14	13	27	1.29	1.85	1.56	0.91	1.07	1.01	2.07	2.77	2.41	1.07	1.3	1.22	6.79	6.31	6.56	0.58	1.44	1.09	9.32	3	1	504	0.0115244714949	3.5360617176629	3.5770527971934
1620	mythos	mit	14	12	26	0.93	0.58	0.77	1.21	1.24	1.21	2.07	2.08	2.08	0.92	1.24	1.06	5.93	4.42	5.23	1.14	1.38	1.45	27.94	3	1	911	0.0233730687507	3.79276517787265	3.96884370251668
1523	milch	mleczny	13	13	26	0.23	1.38	0.81	0.73	1.04	1.06	1.46	1.92	1.69	0.88	1.04	0.97	6	5.69	5.85	1.35	1.25	1.29	7.72	7	3	107	0.00327727158137	2.86619409503119	2.8722579961051
1080	jugend	młodzieżowy	14	13	27	0.14	-0.15	0	1.29	1.68	1.47	2.14	2.31	2.22	0.86	0.75	0.8	5.57	5.62	5.59	1.45	1.56	1.47	31.66	11	3	34	0.00118846112292	2.37683838389451	2.9987197242346
955	hammer	młotek	14	13	27	0.57	0.23	0.41	0.76	1.24	1.01	2.07	1.85	1.96	1.14	1.21	1.16	6.57	6.62	6.59	1.09	1.12	1.08	5.38	6	1	544	0.0133611841394	3.56916684182088	3.50800379104465
1532	minder	mniejszy	10	17	27	-1.1	0.24	-0.26	0.88	0.9	1.1	1.7	1.47	1.56	0.67	0.72	0.7	5.3	5.76	5.59	1.16	1.3	1.25	7.39	8	3	724	0.0231929988836	3.69310834611523	3.95125085327242
928	großmacht	mocarstwo	9	18	27	0.67	0	0.22	1.87	1.57	1.67	3.11	1.94	2.33	1.05	0.73	1	5	5.22	5.15	1.12	1.77	1.56	10.31	9	1	21	0.000720279468434	2.17519302036644	2.6182961487309
1553	mode	moda	14	13	27	-0.57	0.69	0.04	0.94	1.25	1.26	2.14	2.77	2.44	1.1	1.09	1.12	5.21	5.85	5.52	1.42	1.46	1.45	31.95	4	1	570	0.0148377570497	3.58940644779009	3.86110881583908
1565	monarch	monarcha	11	16	27	-0.09	0.69	0.37	1.51	1.14	1.33	2.18	2.06	2.11	0.87	1.06	0.97	6	6.13	6.07	1.26	0.89	1.04	6.14	8	1	57	0.00140454496345	2.59619833310718	2.94156342177863
1569	monogam	monogamiczny	14	12	26	0.21	1	0.58	1.19	0.95	1.14	2.29	2.08	2.19	1.07	1.08	1.06	5.86	4.75	5.35	1.29	1.14	1.32	0.38	12	3	17	0.000576223574747	2.08804284464754	1.95165649803973
1570	monolog	monolog	14	13	27	-0.64	-0.46	-0.56	0.84	1.33	1.09	1.86	2.15	2	0.77	0.99	0.88	5.93	5.31	5.63	1	1.25	1.15	5.51	7	1	134	0.00392552310296	2.96310410803924	3.19257927874197
1571	monopol	monopolowy	14	13	27	0.07	-0.46	-0.19	1.38	1.39	1.39	2.57	2.46	2.52	1.4	0.78	1.12	6.21	6.08	6.15	1.25	1.19	1.2	1.15	10	3	126	0.00406957899665	2.9365740605002	2.65179954247434
1572	monoton	monotonny	13	13	26	-1.54	-1.54	-1.54	0.78	0.97	0.86	1.69	1.46	1.58	0.75	0.78	0.76	6	5.15	5.58	1.29	1.91	1.65	5.38	9	3	29	0.000972377282386	2.3098915942639	2.74285391364599
1573	monstrum	monstrum	16	11	27	-1.06	-1.36	-1.19	1	0.67	0.88	2.31	2	2.19	1.08	0.77	0.96	4.56	5.36	4.89	1.55	1.75	1.65	1.78	8	1	137	0.00414160694349	2.97264942594547	3.07005104774438
188	aufbauen	montować	14	11	25	0.86	0.18	0.56	1.17	0.87	1.08	2.29	1.45	1.92	1.33	0.93	1.22	6.14	5.27	5.76	0.95	1.1	1.09	10.13	8	2	34	0.00118846112292	2.37683838389451	2.73967512325239
1579	moralist	moralista	13	13	26	-0.92	-0.77	-0.85	1.04	1.17	1.08	1.92	2.15	2.04	1.19	0.99	1.08	5.31	3.85	4.58	1.38	1.72	1.7	1.46	9	1	4	0.000108041920265	1.53174034388026	2.00011150454376
1578	moral	moralny	11	16	27	1.55	1.63	1.59	1.29	1.09	1.15	2.64	2.63	2.63	1.21	1.09	1.11	4.09	5.06	4.67	1.7	1.65	1.71	54.84	7	3	285	0.00889545143516	3.28913637267328	3.56111107063864
1581	mord	mord	9	18	27	-2	-2.67	-2.44	1.66	0.59	1.09	3.78	3.44	3.56	1.48	1.2	1.28	5.44	5.28	5.33	1.51	2.02	1.84	6.71	4	1	249	0.00536608203983	3.23071034821628	3.28792990176533
1584	mordtat	morderstwo	30	24	54	-2.07	-2.25	-2.15	1.14	1.07	1.11	3.3	3.54	3.41	1.02	1.25	1.12	5.63	5.17	5.43	1.92	1.79	1.86	12.7	10	1	6311	0.127273382072	4.6329373297456	4.17851373730284
1582	morden	mordować	15	11	26	-2.13	-2.82	-2.42	1.06	0.6	0.95	3.27	3.73	3.46	1.62	1.35	1.5	5.13	5.18	5.15	1.77	2.09	1.87	10.89	8	2	192	0.00637447329564	3.11832764855201	3.14942586347152
1487	meer	morze	11	16	27	2.18	2.56	2.41	0.98	0.63	0.8	3.27	3.25	3.26	0.65	1	0.86	6.36	6.94	6.7	1.03	0.25	0.72	77.82	5	1	2751	0.0625562718335	4.27241876910771	4.35126012476194
435	brücke	most	14	13	27	0.64	1.15	0.89	0.63	1.52	1.15	1.93	2.23	2.07	1.14	1.09	1.11	6.79	6.77	6.78	0.58	0.6	0.58	46.04	4	1	2501	0.0465300536608	4.23105764490164	4.26361629939167
881	gesindel	motłoch	10	17	27	-1.2	-1.35	-1.3	0.92	1	0.95	2.2	2.47	2.37	1.03	0.94	0.97	4.1	5.35	4.89	1.85	1.5	1.72	1.28	7	1	122	0.00352936939533	2.92267545098364	2.86897280120778
1591	motorrad	motocykl	13	13	26	0.69	1	0.85	1.03	1.35	1.19	2.31	2.46	2.38	1.32	1.51	1.39	6.85	6.77	6.81	0.38	0.6	0.49	13.38	8	1	492	0.0110923038139	3.52561725882147	3.56554229013355
1577	moped	motorower	14	13	27	1.21	0.92	1.07	1.37	1.26	1.3	2.57	2.31	2.44	1.22	1.49	1.34	6.29	6.38	6.33	0.91	0.87	0.88	1.52	9	1	51	0.00122447509634	2.54877368317904	2.64188774646106
1593	motto	motto	15	11	26	0.73	1.09	0.88	0.7	0.83	0.77	2.2	1.73	2	1.08	0.9	1.02	5.13	4.18	4.73	2	1.83	1.95	4.24	5	1	631	0.0183671264451	3.63348741782662	3.56556415588755
1589	motiv	motywować	15	11	26	1.8	2	1.88	1.15	0.89	1.03	3.4	2.73	3.12	0.99	1.49	1.24	5.93	5.09	5.58	1.03	1.58	1.33	10.27	9	2	32	0.00111643317607	2.35128427942213	2.72336714377245
1924	rede	mowa	9	18	27	1	0.5	0.67	0.87	1.2	1.11	2.11	1.44	1.67	1.27	0.7	0.96	5.33	4.89	5.04	1.5	2.08	1.89	183.58	4	1	2799	0.0834803903915	4.27992837088646	4.75149646883478
1587	mörser	moździerz	11	16	27	-0.27	-0.56	-0.44	0.9	1.15	1.05	2.27	1.63	1.89	0.9	0.89	0.93	5.55	5.56	5.56	1.81	1.59	1.65	2.33	9	1	49	0.00147657291029	2.53174034388026	2.6565761140256
1206	können	móc	14	12	26	1.93	1.08	1.54	0.92	1.44	1.24	3.07	2.75	2.92	0.92	1.06	0.98	4.86	4.42	4.65	1.7	1.93	1.79	3230.88	3	2	4094	0.119710447654	4.44502424564068	4.41534569007261
1592	motte	mól	14	12	26	-0.64	-1.17	-0.88	1.08	1.27	1.18	2.21	2.17	2.19	1.12	1.11	1.1	5.86	6.17	6	1.41	1.11	1.26	0.34	3	1	38	0.00118846112292	2.42383494657074	2.51749255767336
1925	redner	mówca	14	13	27	0.57	0.46	0.52	1.55	1.05	1.31	2.86	2.08	2.48	1.1	1.19	1.19	6.21	5.54	5.89	0.89	1.27	1.12	21.47	5	1	100	0.00316922966111	2.83709171332688	3.14666996105856
2265	sprechen	mówić	16	11	27	0.38	0.82	0.56	1.02	0.75	0.93	1.88	2.45	2.11	0.89	1.29	1.09	6.25	5.91	6.11	1.13	1.51	1.28	1612.03	5	2	31311	0.551445961033	5.32848114785816	5.22813622095549
845	gehirn	mózg	16	11	27	1.38	0.82	1.15	1.09	1.54	1.29	2.06	2.27	2.15	0.85	1.01	0.91	6.38	5.82	6.15	1.41	1.66	1.51	44.18	4	1	5353	0.121151006591	4.56144870639515	4.35432601516517
742	fliege	mucha	15	11	26	-0.47	-0.27	-0.38	1.19	0.79	1.02	2.4	1.36	1.96	1.35	0.67	1.22	6.53	6.18	6.38	1.06	1.83	1.42	14.27	5	1	459	0.0112363597076	3.49552817122581	3.63832325699935
1597	mumie	mumia	13	13	26	-0.23	0.23	0	0.93	1.69	1.36	1.92	2.46	2.19	1.26	1.27	1.27	6.46	6.62	6.54	0.78	0.87	0.81	0.67	5	1	212	0.00327727158137	3.16114994298298	3.09777299284789
1476	mauer	mur	14	13	27	-0.5	-0.69	-0.59	1.09	1.11	1.08	2.07	2.46	2.26	0.92	1.27	1.1	6.64	6.69	6.67	0.84	0.63	0.73	69.95	3	1	1250	0.0278027874815	3.93002764923766	4.06600982639763
1658	neger	murzyn	10	17	27	-0.7	0.06	-0.22	0.95	1.48	1.34	1.8	2.06	1.96	0.79	1.09	0.98	6.2	6.65	6.48	0.79	0.61	0.7	12.18	6	1	273	0.00655454316275	3.27052090236463	3.42992579403902
1659	negerin	murzynka	14	13	27	0.5	1	0.74	1.22	0.91	1.1	1.86	2	1.93	1.1	1.15	1.11	6.29	6.38	6.33	1.27	1.19	1.21	1.51	8	1	84	0.00234090827241	2.76218926525853	2.82142618912622
1605	musical	musical	15	11	26	1	1.91	1.38	1.41	1.04	1.33	2.47	2.91	2.65	1.13	1.3	1.2	6.07	6.45	6.23	1.16	0.82	1.03	4.5	7	1	381	0.00817517196672	3.41483370245595	3.36549591528264
2225	sollen	musieć	14	13	27	-1.43	-1.38	-1.41	0.85	1.39	1.12	2.79	3.38	3.07	1.19	1.26	1.24	5.29	4.62	4.96	1.54	2.1	1.83	1070.15	6	2	477	0.0137213238737	3.51219823615636	3.17817225766225
1604	muschel	muszla	10	17	27	0.3	1	0.74	0.67	1	0.94	1.9	1.76	1.81	0.57	0.9	0.79	6.2	6.59	6.44	0.79	0.71	0.75	5.83	6	1	100	0.0026650340332	2.83709171332688	2.87135405413223
1613	mutation	mutacja	11	16	27	-0.64	-0.38	-0.48	1.03	1.36	1.22	2.18	1.94	2.04	0.75	0.77	0.76	4.73	6.06	5.52	1.95	0.93	1.55	3.3	7	1	172	0.00410559297007	3.07081644267303	2.96250233006766
1608	musiker	muzyk	14	12	26	1.79	1.92	1.85	0.89	1	0.92	3	2.42	2.73	1.04	1.31	1.19	5.93	6.42	6.15	1	0.79	0.92	33.42	5	1	298	0.00849929772752	3.30844152786867	3.53425134487701
1606	musik	muzyka	14	12	26	2.5	2.75	2.62	0.65	0.45	0.57	3.79	3.33	3.58	1.12	1.23	1.17	5.93	6.08	6	1.69	1.16	1.44	144.66	6	1	5531	0.121583174272	4.57565251098151	4.64642875992564
1283	lauge	mydliny	15	11	26	0.33	-0.73	-0.12	1.18	1.19	1.28	1.93	1.73	1.85	0.88	0.9	0.88	5.8	5.73	5.77	1.37	1.49	1.39	0.42	7	1	8	0.00021608384053	1.78701284898356	1.97111553105491
2162	seife	mydło	14	12	26	0.79	1.08	0.92	0.97	0.79	0.89	1.36	1.33	1.35	0.63	0.49	0.56	6.5	6.42	6.46	0.76	1.16	0.95	7.2	5	1	667	0.0177909028703	3.65754680201978	3.5954516241174
1481	mausgrau	mysi	16	11	27	0.56	-0.27	0.22	1.21	1.56	1.4	1.56	2.18	1.81	0.96	1.47	1.21	5	5.36	5.15	1.67	1.75	1.68	1.75	4	3	40	0.00108041920265	2.44555419626397	2.44777672788861
1480	maus	mysz	14	13	27	0.71	-0.31	0.22	1.07	1.7	1.48	1.93	2.54	2.22	0.83	1.33	1.12	6.71	6.38	6.56	0.83	1.12	0.97	20.48	4	1	990	0.0197716714085	3.82884399402951	3.74089074088863
827	gedanke	myśl	14	13	27	0.86	1.31	1.07	0.77	0.95	0.87	2.07	2.23	2.15	1.21	1.01	1.1	4	3.15	3.59	1.75	2.08	1.93	267.35	4	1	10287	0.262685922138	4.84510129512439	4.89677547765359
1491	meinen	myśleć	9	18	27	1.33	1.78	1.63	1.41	0.81	1.04	3.78	2.33	2.81	0.83	1.14	1.24	5.44	5.61	5.56	1.24	1.72	1.55	350.3	6	2	11970	0.300752692045	4.9109007703468	4.77797848807474
488	denker	myśliciel	14	13	27	0.79	1.54	1.15	1.12	0.88	1.06	2	2.62	2.3	1.11	1.26	1.2	5.29	5.85	5.56	1.38	1.07	1.25	4.32	9	1	58	0.00180069867108	2.60362235118638	2.8089465205691
653	erwerb	nabytek	14	13	27	1.29	0.85	1.07	0.83	0.8	0.83	2.14	2	2.07	0.86	1.22	1.04	5.64	4.69	5.19	1.65	1.6	1.66	2.75	7	1	128	0.00435769078402	2.94336004984349	3.04299456783087
654	erwerben	nabywać	15	11	26	1	1.18	1.08	0.85	1.08	0.93	2.33	2.55	2.42	1.11	1.37	1.21	6.27	5.27	5.85	1.33	1.35	1.41	17.77	7	2	8	0.000288111787374	1.78701284898356	2.5773995630027
137	anpumpen	naciągać	9	18	27	-1.44	-1.5	-1.48	0.88	1.47	1.28	3	2.61	2.74	1.32	1.14	1.2	5.78	5.5	5.59	1.2	1.58	1.45	4.11	8	2	61	0.00194475456477	2.62516202904249	2.5952773536289
1135	kerbe	nacinać	15	11	26	-0.53	-1.18	-0.81	1.25	0.75	1.1	2.33	2.55	2.42	1.05	1.21	1.1	5.67	5.73	5.69	1.63	1.68	1.62	0.58	7	2	4	0.000144055893687	1.53174034388026	1.5229902498241
530	drücken	naciskać	14	12	26	-1.07	-1.25	-1.15	1	1.6	1.29	2.43	3.25	2.81	0.94	0.75	0.94	4.14	5.25	4.65	1.29	1.66	1.55	11.18	8	2	509	0.0164223718803	3.54034051564217	3.37677533787306
37	absender	nadawca	14	12	26	0.71	0	0.38	1.44	0.43	1.13	2.43	1.42	1.96	1.16	0.67	1.08	5.64	4.42	5.08	1.69	1.68	1.76	19.92	7	1	52	0.00154860085713	2.55704620914503	3.0195925958408
2481	treten	nadepnąć	13	13	26	-0.85	-1	-0.92	0.69	0.58	0.63	2	2.54	2.27	1	1.2	1.12	5.77	6.15	5.96	1.24	0.9	1.08	1.3	8	2	54	0.00183671264451	2.57313302903848	2.51156614427586
249	baltikum	nadmorski	14	13	27	1.79	2.46	2.11	1.12	0.66	0.97	2.71	3.08	2.89	1.07	1.32	1.19	6.07	6.38	6.22	1.14	0.77	0.97	5.12	9	3	7	0.000252097813952	1.73586032653618	2.22711023248002
1024	hoffnung	nadzieja	10	17	27	1.6	1.65	1.63	1.07	0.93	0.97	3	2.82	2.89	1.25	1.07	1.12	5.2	5.41	5.33	1.14	1.94	1.66	196.9	8	1	2183	0.0618720063385	4.17202297357694	4.23382971727083
201	aufseher	nadzorca	14	13	27	-0.93	-1.15	-1.04	1.21	1.07	1.13	2.07	2.31	2.19	1	1.38	1.18	5.21	5.46	5.33	1.76	1.61	1.66	2.57	8	1	152	0.00442971873087	3.01746177036184	2.97018290009679
2367	tadel	nagana	13	13	26	-1.54	-1.38	-1.46	1.13	0.87	0.99	2.08	2.31	2.19	1.04	1.11	1.06	6.31	5.31	5.81	1.18	1.32	1.33	4.35	6	1	32	0.000756293441855	2.35128427942213	2.66675115523493
1631	nackt	nagi	14	12	26	1.14	0.5	0.85	1.1	1.09	1.12	3.07	3.33	3.19	1.07	1.23	1.13	6.5	6.25	6.38	0.94	0.75	0.85	19.2	4	3	934	0.0243454460331	3.80358195041676	3.6880766066296
324	belohnen	nagradzać	10	17	27	1.9	1.76	1.81	0.57	0.66	0.62	2.9	2.59	2.7	0.99	0.94	0.95	5.3	6	5.74	1.34	1	1.16	7.79	9	2	24	0.000792307415277	2.23071034821628	2.57360594321945
197	aufnahme	nagranie	9	18	27	0.67	0.5	0.56	1.12	0.92	0.97	2.22	1.5	1.74	1.2	0.79	0.98	5.67	5.56	5.59	1.41	1.34	1.34	25.65	8	1	2699	0.060467461375	4.26413410370323	4.05540635969338
198	aufnehmen	nagrywać	14	12	26	0.71	-0.08	0.35	1.14	1.38	1.29	2.21	2.17	2.19	1.19	1.34	1.23	6.07	4.75	5.46	0.92	1.36	1.3	15.58	8	2	418	0.0124248208305	3.45498436251053	3.37904981702694
559	einfalt	naiwność	14	12	26	-1.29	-1.58	-1.42	0.61	1.08	0.86	2.79	3.17	2.96	0.97	1.47	1.22	4.36	4.75	4.54	1.5	1.71	1.58	6.32	8	1	70	0.00241293621925	2.68402868826331	3.07260605736454
1637	naiv	naiwny	14	12	26	-1.29	-1.25	-1.27	1.07	0.97	1	2.07	2.83	2.42	0.92	1.03	1.03	5.43	4.58	5.04	1.4	1.16	1.34	13.41	6	3	575	0.0186552382324	3.59319282296745	3.58850429200478
1519	mieter	najemca	14	12	26	-0.29	-1.5	-0.85	1.27	1	1.29	2	2.58	2.27	0.78	1.68	1.28	4.5	4.58	4.54	1.34	1.73	1.5	10.4	7	1	27	0.000900349335542	2.27992837088646	2.79240274429305
522	drängen	nalegać	14	12	26	-0.86	-1.83	-1.31	1.29	0.94	1.23	2.79	3.25	3	0.97	1.22	1.1	4.86	5.75	5.27	1.29	1.14	1.28	5.75	7	2	237	0.00788706017935	3.20934729660075	2.9638537175123
846	gehören	należeć	14	12	26	0.36	0	0.19	0.63	1.54	1.13	1.79	2.42	2.08	0.97	1.31	1.16	5.71	4.67	5.23	0.91	1.67	1.39	573.15	7	2	676	0.0225087333886	3.66335900822938	3.77154357444411
2357	sucht	nałóg	14	13	27	-2	-1.62	-1.81	0.88	1.5	1.21	3.07	3.31	3.19	1	1.32	1.14	5.93	5.69	5.81	1.64	1.44	1.52	9.81	5	1	266	0.00878740951489	3.25928160090881	3.33141172959153
108	anfall	napad	10	17	27	-2	-2.35	-2.22	0.94	0.7	0.8	3.4	3.29	3.33	1.07	0.99	1	5.8	6	5.93	1.48	0.87	1.11	20.25	5	1	1984	0.0454856484316	4.13053085064337	3.93358114255998
109	anfallen	napadać	15	11	26	-1.93	-2.82	-2.31	0.88	0.4	0.84	3.13	4	3.5	1.25	1.1	1.24	6.27	4.73	5.62	1.03	1.9	1.63	3.66	7	2	95	0.00316922966111	2.81504157258381	2.76328114323868
2517	überfall	napastować	9	18	27	-2	-2.28	-2.19	1.32	0.75	0.96	3.44	3.5	3.48	1.01	1.15	1.09	4.56	4.89	4.78	1.42	1.78	1.65	0.96	10	2	49	0.00169265675082	2.53174034388026	2.27041526066414
801	füllen	napełniać	9	18	27	0.78	0.78	0.78	0.97	0.81	0.85	2.11	1.67	1.81	0.78	0.77	0.79	5.44	6.17	5.93	1.33	1.15	1.24	5.99	9	2	51	0.0016566427774	2.54877368317904	2.59667380372099
191	auffordern	napierać	15	11	26	-0.27	-1.45	-0.77	0.88	0.93	1.07	2.6	2.36	2.5	1.12	0.67	0.95	5.8	5	5.46	1.08	1.48	1.3	4.87	8	2	38	0.00126048906976	2.42383494657074	2.36697755984137
2241	spannung	napięcie	14	13	27	-0.07	-1.46	-0.74	1.69	1.33	1.65	2.79	3.08	2.93	1.42	1.44	1.41	5.71	5	5.37	1.59	1.47	1.55	42.27	8	1	1214	0.0371304065978	3.91734661747857	4.04881825586351
294	begegnen	napotykać	13	13	26	0.23	0.38	0.31	0.93	0.96	0.93	1.77	1.85	1.81	0.83	0.99	0.9	5.08	4.54	4.81	1.32	1.71	1.52	6.92	9	2	6	0.00021608384053	1.6778683795585	1.92861013620074
226	aussetzen	narażać	16	11	27	-1.56	-1.27	-1.44	1.03	0.9	0.97	2.88	2.18	2.59	0.96	0.98	1.01	5.56	4.27	5.04	1.26	2.1	1.74	14.92	7	2	594	0.0200597831959	3.60728730527279	3.63148861722059
526	droge	narkotyk	9	18	27	-0.89	-1.39	-1.22	1.76	1.5	1.58	3.33	3	3.11	1.32	1.37	1.34	5.67	5.17	5.33	0.87	2.36	1.98	37.37	8	1	668	0.0170706234019	3.65819645731206	3.56030248740356
1643	narkose	narkoza	16	11	27	-0.38	-0.45	-0.41	1.26	1.29	1.25	2.63	2.09	2.41	0.96	1.38	1.15	5.44	4.73	5.15	2.03	1.9	1.97	1.21	7	1	28	0.000864335362121	2.29516833744319	2.27488559135269
1647	national	narodowy	10	17	27	0.9	0.76	0.81	0.99	1.25	1.14	2.9	2.18	2.44	0.99	1.24	1.19	5.5	4.71	5	1.18	1.79	1.62	215.04	8	3	500	0.0138293657939	3.53260806541148	3.95012109931504
825	geburt	narodziny	15	11	26	1.67	2.45	2	1.59	0.82	1.36	3.6	3.64	3.62	1.4	1.29	1.33	6.33	5.91	6.15	0.98	1.3	1.12	13.28	9	1	583	0.0184751683653	3.59918318665664	3.65205256846568
2680	volk	naród	13	13	26	0.62	1.15	0.88	1.04	1.28	1.18	2.08	2.23	2.15	1.44	1.3	1.35	5.69	5.69	5.69	1.8	1.25	1.52	103.52	5	1	1546	0.0353297079267	4.02226065324361	4.25322031704032
575	eintritt	nastawać	15	11	26	-0.2	-0.36	-0.27	0.56	1.12	0.83	1.93	2.18	2.04	0.96	1.08	1	4.33	3.73	4.08	1.99	2.15	2.04	1.41	8	2	9	0.000324125760795	1.83277033954424	1.95315925310959
1623	nachfolger	następca	9	18	27	0.44	0.39	0.41	1.24	0.61	0.84	2.67	1.78	2.07	1.12	0.88	1.04	5	4.44	4.63	1.87	1.89	1.86	22.47	8	1	198	0.00587027766774	3.13162341595394	3.4470717174887
2318	stimmung	nastrojowy	14	13	27	1.86	1.85	1.85	0.86	0.69	0.77	3	2.77	2.89	1.11	0.93	1.01	5.29	5.69	5.48	1.38	1.32	1.34	2.34	10	3	10	0.000360139734217	1.87416302470246	2.17132284495486
1284	laune	nastrój	15	11	26	1.27	1.18	1.23	0.8	0.98	0.86	2.27	2.36	2.31	1.1	0.92	1.01	4.67	4.45	4.58	1.8	2.02	1.86	46.33	7	1	1490	0.0462419418734	4.00624798299723	4.14073787097915
1649	natur	naturalny	9	18	27	1.22	1.39	1.33	0.67	1.04	0.92	2.67	1.72	2.04	0.71	0.89	0.94	5.11	5.44	5.33	1.36	1.89	1.71	95.09	9	3	899	0.0279468433752	3.78701284898356	4.00403871392278
1294	lehre	nauczka	14	12	26	-0.71	-1.58	-1.12	1.44	1.24	1.4	2.71	3	2.85	0.99	1.13	1.05	4.29	4.83	4.54	1.38	1.7	1.53	2.13	7	1	137	0.00471783051824	2.97264942594547	2.88706564644588
1295	lehrer	nauczyciel	9	18	27	0.56	0.56	0.56	1.13	0.98	1.01	2.89	1.78	2.15	1.05	0.81	1.03	6	6.11	6.07	0.87	1.28	1.14	148.86	10	1	2070	0.0488349479598	4.14895043843769	4.34034673464924
1296	lehrerin	nauczycielka	9	18	27	1.22	0.56	0.78	0.97	1.2	1.15	2.56	1.83	2.07	1.01	1.1	1.11	6.11	6.28	6.22	0.78	1.02	0.93	27.03	12	1	834	0.0209601325314	3.75445681502784	3.98946007262965
101	anbahnen	nawiązywać	10	17	27	0.7	0.82	0.78	1.06	1.01	1.01	2.4	1.76	2	1.35	0.83	1.07	4.6	5.12	4.93	1.58	2.03	1.86	30.48	10	2	84	0.00291713184716	2.76218926525853	3.08839827484147
1650	nazi	nazista	21	33	54	-2.14	-2.39	-2.3	1.06	0.86	0.94	2.86	3.36	3.17	1.42	1.17	1.28	5.29	5.73	5.56	1.62	1.46	1.53	4.12	7	1	86	0.00262902005978	2.77228959216286	2.61734905482896
1638	name	nazwisko	14	12	26	0.07	0.25	0.15	0.73	0.62	0.67	1.79	1.67	1.73	0.97	0.78	0.87	5.29	5	5.15	1.77	1.91	1.8	132.87	8	1	11389	0.235747470018	4.88929406362334	4.83450031963153
1669	nennen	nazywać	14	13	27	0.86	1	0.93	0.66	1.08	0.87	2.07	2	2.04	1.14	1.22	1.16	4.64	4.92	4.78	1.98	2.06	1.99	132.45	7	2	2872	0.0880181510426	4.29110596553619	4.15617910547752
1656	negation	negacja	10	17	27	-1	-0.29	-0.56	0.82	1.1	1.05	2.1	1.88	1.96	0.88	0.93	0.9	4.4	5.24	4.93	1.35	1.79	1.66	3.3	7	1	18	0.000612237548169	2.11152394049707	2.54501501514954
1657	negativ	negatywny	14	12	26	-1.07	-1.58	-1.31	1.59	0.79	1.29	2.43	1.75	2.12	1.22	0.45	0.99	5.36	4.25	4.85	1.22	1.91	1.64	51.37	9	3	392	0.011704541362	3.42716288991967	3.65285973872428
351	bestreiten	negować	14	12	26	-1.07	-1.17	-1.12	1.07	0.94	0.99	2	2.67	2.31	0.78	1.15	1.01	4.79	4.92	4.85	1.42	1.38	1.38	6.37	7	2	24	0.000792307415277	2.23071034821628	2.57360594321945
1627	nachruf	nekrolog	16	11	27	-1.69	-1.55	-1.63	1.01	0.82	0.93	2.63	2.55	2.59	0.89	1.37	1.08	6.25	6.09	6.19	1.24	0.94	1.11	1.83	8	1	113	0.00352936939533	2.88967519088071	2.89319133433224
1679	niere	nerka	13	13	26	0.31	-0.23	0.04	1.32	0.83	1.11	1.62	1.77	1.69	1.19	0.93	1.05	6.69	5.54	6.12	0.63	1.85	1.48	8.86	5	1	140	0.00388950912954	2.98198945219962	2.82310903222951
1673	neurose	nerwica	14	13	27	-1.86	-2.46	-2.15	0.95	0.78	0.91	3	3.69	3.33	1.11	1.11	1.14	5.71	5.62	5.67	1.27	1.45	1.33	3.91	7	1	50	0.00158461483055	2.54034051564217	2.68579938622911
582	elend	nędzny	9	18	27	-1.89	-1.72	-1.78	0.93	0.75	0.8	2.44	1.94	2.11	0.88	0.94	0.93	5.22	5.17	5.19	1.2	1.54	1.42	5.72	6	3	348	0.0113083876544	3.37559576650342	3.17705092815271
673	faden	nić	15	11	26	0.27	0.45	0.35	0.59	0.82	0.69	1.6	1.45	1.54	0.83	0.52	0.71	6.53	6.36	6.46	1.06	1.12	1.07	9.39	3	1	281	0.00835524183383	3.2830194478636	3.38316294469394
831	gefahr	niebezpieczeństwo	11	16	27	-1.73	-2.38	-2.11	0.9	0.81	0.89	3.27	3.63	3.48	1.35	1.09	1.19	5.82	5.94	5.89	1.25	1.12	1.15	40.89	17	1	2255	0.0659775993085	4.18610943485554	4.29197002841409
1011	himmel	niebo	16	11	27	2.25	1.27	1.85	0.93	1.56	1.29	2.44	1.73	2.15	0.81	1.01	0.95	6.19	6.55	6.33	1.56	0.69	1.27	88.92	5	1	4539	0.109914646883	4.48982619240134	4.53393432852223
2556	unlust	niechęć	11	16	27	-0.73	-1.63	-1.26	1.49	1.02	1.29	2.82	2.44	2.59	0.87	0.89	0.89	4.73	5	4.89	1.42	1.9	1.69	26.12	7	1	313	0.0103720243454	3.32969998761745	3.76883354615452
2549	ungeduld	niecierpliwość	11	16	27	-0.82	-1.31	-1.11	0.98	0.87	0.93	2.91	2.75	2.81	0.83	1.13	1	5.18	5.94	5.63	1.66	0.93	1.31	5.7	14	1	43	0.00147657291029	2.47622301603043	2.77859760039229
1351	lieblos	nieczuły	15	11	26	-1.27	-1.82	-1.5	0.88	0.6	0.81	2.27	2.27	2.27	1.16	0.9	1.04	5.27	5.45	5.35	1.62	1.21	1.44	1.71	8	3	205	0.00691468289696	3.14663755991339	2.99791691590909
2645	versehen	niedopatrzenie	15	11	26	-1.4	-1.09	-1.27	0.83	0.54	0.72	2.47	2.45	2.46	0.74	0.82	0.76	5	4.18	4.65	1.56	1.99	1.77	2.07	14	1	68	0.00226888032557	2.67161943028149	2.91953604991239
2543	unding	niedorzeczny	9	18	27	-0.78	-1.56	-1.3	1.92	0.92	1.35	2.89	2.61	2.7	0.78	1.09	0.99	4.56	4.72	4.67	1.74	1.45	1.52	2.75	12	3	162	0.00540209601325	3.0449579439482	2.85071554575542
2594	verboten	niedozwolony	14	11	25	-1	-1	-1	1.3	0.89	1.12	2.86	3	2.92	1.23	1	1.12	5.79	4.45	5.2	1.05	1.57	1.44	6.91	12	3	33	0.00104440522923	2.36424925658649	2.60546393613502
2231	sonntag	niedziela	14	12	26	1.29	1.75	1.5	1.07	1.42	1.24	2.43	2.5	2.46	1.02	1.09	1.03	5.07	6.5	5.73	2.16	0.67	1.78	108.73	9	1	889	0.0253538372889	3.78216034618915	4.04526992886243
2539	unart	niegrzeczny	9	17	26	-0.56	-1.18	-0.96	1.42	1.01	1.18	2.56	2.53	2.54	1.33	0.8	0.99	5.44	5.94	5.77	0.73	1.03	0.95	0.79	11	3	1378	0.0402636222854	3.97233460572009	3.48896822766115
1051	illegal	nielegalny	14	12	26	-1.14	-1.08	-1.12	1.35	1.31	1.31	3.14	3	3.08	1.17	1.28	1.2	5	5.33	5.15	1.41	1.07	1.26	30.18	10	3	361	0.0112003457341	3.3914789100774	3.48903044368133
2571	unwesen	nieład	13	13	26	-0.69	-1	-0.85	1.32	1.29	1.29	2.23	2.54	2.38	1.17	1.2	1.17	6.15	6	6.08	1.34	1.15	1.23	1.77	6	1	57	0.00172867072424	2.59619833310718	2.74645290544547
2552	ungnade	niełaska	14	13	27	-0.86	-1.08	-0.96	0.86	0.49	0.71	1.93	2.23	2.07	0.73	0.93	0.83	4.57	3.92	4.26	2.1	1.61	1.87	1.57	8	1	15	0.000396153707639	2.03689032220016	2.03150691947349
236	baby	niemowlę	16	11	27	1.06	1	1.04	1.12	1.34	1.19	2.5	2.64	2.56	1.15	1.5	1.28	6.69	6.82	6.74	0.6	0.4	0.53	8.95	8	1	360	0.0104440522923	3.3902775414499	3.45575912790998
2347	stumm	niemy	14	12	26	-0.71	-0.92	-0.81	1.2	1	1.1	2.07	2	2.04	0.83	1.04	0.92	5.71	5	5.38	1.38	1.76	1.58	3.81	5	3	166	0.00385349515612	3.05548681069182	3.11858995967486
2368	tadellos	nienaganny	14	12	26	0.71	1	0.85	1.49	1.6	1.52	2.21	2.08	2.15	1.05	1.08	1.05	4.36	4.83	4.58	1.08	1.85	1.47	2.73	10	3	40	0.00140454496345	2.44555419626397	2.56612566321625
965	hassen	nienawidzić	14	13	27	-1.86	-2.46	-2.15	0.86	0.78	0.86	2.93	3.62	3.26	1.27	1.12	1.23	5.43	5.46	5.44	1.87	1.27	1.58	17.26	11	2	994	0.0313321568769	3.83059342028996	3.53352802001381
2878	zufall	nieoczekiwany	14	13	27	0.29	0.54	0.41	1.27	1.66	1.45	2.93	3.08	3	1.07	1.32	1.18	4.86	5.15	5	1.7	1.86	1.75	9.34	13	3	136	0.0046458025714	2.96949090670065	3.12357952801576
280	bedürfen	nieodzowny	9	18	27	0.22	-0.17	-0.04	0.67	1.15	1.02	2.11	1.56	1.74	1.05	0.92	0.98	3.56	3.17	3.3	2.01	2.26	2.15	5.22	10	3	18	0.00064825152159	2.11152394049707	2.57782170007373
2572	unwetter	niepogoda	10	17	27	-1.2	-0.88	-1	0.79	0.6	0.68	2	1.82	1.89	1.05	0.81	0.89	6.2	6.06	6.11	0.63	0.83	0.75	0.98	9	1	4	0.000144055893687	1.53174034388026	1.84959650671177
2563	unruhe	niepokój	10	17	27	-1.6	-2	-1.85	0.7	0.87	0.82	3.2	3.47	3.37	0.92	0.87	0.88	5.6	5.82	5.74	1.35	1.33	1.32	40.34	8	1	784	0.0221846076278	3.72763999628949	4.03647483915497
1909	ratlos	nieporadny	11	16	27	-0.73	-1.31	-1.07	0.9	1.01	1	2.36	2.38	2.37	0.92	1.02	0.97	5.09	5.88	5.56	1.64	1.15	1.4	1.9	10	3	25	0.000792307415277	2.24774368751506	2.46722040884179
133	anomal	nieprawidłowy	13	13	26	-1.23	-1.08	-1.15	1.01	1.04	1.01	1.62	2.31	1.96	0.87	1.18	1.08	5.77	4.38	5.08	1.69	1.45	1.7	6.9	13	3	68	0.00201678251161	2.67161943028149	2.83948447307661
659	erzfeind	nieprzyjaciel	14	13	27	-1.36	-2	-1.67	1.39	1.08	1.27	2.71	2.77	2.74	1.33	1.36	1.32	5.21	4.38	4.81	1.93	1.71	1.84	7.43	13	1	189	0.00500594230561	3.11152394049707	3.17036110299258
2559	unnahbar	nieprzystępny	14	12	26	-0.64	-1.25	-0.92	1.55	0.75	1.26	2.36	2.58	2.46	1.01	0.79	0.9	4.43	4.08	4.27	1.4	1.62	1.48	0.67	13	3	17	0.000504195627904	2.08804284464754	2.25268649370371
1937	reglos	nieruchomy	13	13	26	-0.54	-0.46	-0.5	0.78	0.78	0.76	1.46	1.46	1.46	0.66	0.78	0.71	6	5.38	5.69	1	1.19	1.12	9.82	10	3	78	0.00259300608636	2.73039743083468	3.03777344307453
1442	makellos	nieskazitelny	10	17	27	1.2	0.29	0.63	0.92	1.21	1.18	1.9	1.94	1.93	0.74	1.03	0.92	4.5	5.47	5.11	1.35	1.42	1.45	2.02	13	3	76	0.00259300608636	2.71926106471672	2.65859148387948
2526	uferlos	nieskończony	16	11	27	0.81	0.73	0.78	0.98	1.42	1.15	2.25	2.18	2.22	0.86	1.33	1.05	3.5	3.82	3.63	2.22	2.23	2.19	4.13	12	3	129	0.00406957899665	2.94671369185108	2.96903755116934
2548	ungeahnt	niespodziewany	15	11	26	0.93	0.73	0.85	1.39	1.35	1.35	3.27	3.45	3.35	1.28	0.93	1.13	5.67	4.82	5.31	1.68	2.04	1.85	12.53	14	3	157	0.00540209601325	3.03142742649866	3.22974071732516
2000	ruhelos	niespokojny	16	11	27	-1.44	-0.82	-1.19	0.73	1.25	1	2.88	2.73	2.81	0.96	1.49	1.18	5.63	5.55	5.59	1.09	2.02	1.5	7.18	11	3	319	0.0100478985847	3.33792031786414	3.35549916253033
2561	unrecht	niesprawiedliwy	14	13	27	-1.71	-2.54	-2.11	0.73	0.66	0.8	3.07	3.23	3.15	1.21	1.24	1.2	5.5	5.62	5.56	1.29	1.45	1.34	8.15	15	3	154	0.00522202614614	3.02310203771453	3.15638529276532
2553	unheil	nieszczęście	14	12	26	-2.36	-2.58	-2.46	0.63	0.67	0.65	3.21	3.67	3.42	1.12	1.15	1.14	5.86	5.58	5.73	1.23	1	1.12	29.07	12	1	1202	0.0369863507041	3.91303596688408	4.00896146896846
2071	scheu	nieśmiały	9	18	27	0	0.06	0.04	1.32	0.94	1.06	2.89	1.78	2.15	0.78	0.73	0.91	6	5.22	5.48	0.5	1.66	1.42	8.13	9	3	762	0.023913278352	3.71529487749912	3.5854611110104
2399	taumeln	nietrzeźwy	9	17	26	-1.33	-2.24	-1.92	1.22	0.9	1.09	3.11	3.06	3.08	1.17	1.43	1.32	6.56	6.59	6.58	0.73	0.8	0.76	11.42	10	3	24	0.000756293441855	2.23071034821628	2.87517276793546
2544	unfair	nieuczciwy	15	11	26	-2	-1.91	-1.96	0.93	0.83	0.87	3.07	2.73	2.92	1.22	1.01	1.13	6	5.09	5.62	1.13	1.87	1.53	13.88	10	3	134	0.00439370475745	2.96310410803924	3.06346124646371
2644	versager	nieudacznik	16	11	27	-1.63	-1.09	-1.41	0.96	1.51	1.22	2.69	2.09	2.44	0.95	1.04	1.01	5.31	4.73	5.07	1.3	2.28	1.75	2.19	11	1	254	0.00795908812619	3.23931051997819	2.87677533787306
164	argwohn	nieufność	16	11	27	-1.81	-1.09	-1.52	0.75	0.7	0.8	2.81	2.18	2.56	0.66	0.87	0.8	5.06	4.64	4.89	1.34	1.86	1.55	9.74	9	1	63	0.0021608384053	2.63895031352813	3.13104679848169
2540	unbefugt	nieuprawniony	14	12	26	-0.86	-1.17	-1	0.77	0.94	0.85	2.36	2.67	2.5	1.01	1.3	1.14	5	5.25	5.12	1.41	1.42	1.4	4.05	13	3	3	0.000108041920265	1.4348303308722	2.14820025097854
2542	undank	niewdzięczny	10	17	27	-1.9	-1.76	-1.81	0.74	0.66	0.68	2.1	2.71	2.48	1.2	1.16	1.19	4.5	5.65	5.22	1.51	1	1.31	2.28	12	3	210	0.00716678071092	3.15705279484193	2.89261815145835
2570	untreue	niewierność	16	11	27	-1.81	-2	-1.89	1.05	1.18	1.09	3.5	2.64	3.15	1.26	1.29	1.32	4.94	4.27	4.67	1.53	2.24	1.84	1.16	11	1	92	0.00309720171427	2.80125328809817	2.82895806234416
2484	treulos	niewierny	15	11	26	-1.67	-2.45	-2	1.23	1.04	1.2	2.73	4.09	3.31	1.44	1.22	1.49	5.93	4.18	5.19	1.22	2.23	1.9	1.24	9	3	190	0.00572622177405	3.11380370679197	2.89470593239744
2564	unschuld	niewinny	14	13	27	0.93	1.46	1.19	0.83	1.2	1.04	2.14	2.38	2.26	1.1	1.19	1.13	5.07	5.31	5.19	1.33	1.49	1.39	20.49	8	3	2960	0.0644650124248	4.30420874693354	4.01531825355272
2214	sklavin	niewolnica	14	12	26	-1.57	-1.67	-1.62	1.4	0.98	1.2	3	3.08	3.04	0.88	1	0.92	5.79	5.17	5.5	1.25	1.7	1.48	3.25	10	1	132	0.00378146720928	2.95662198051132	2.84252172247154
2213	sklave	niewolniczy	13	13	26	-1.92	-2.23	-2.08	0.95	0.6	0.8	2.15	3	2.58	0.99	1.15	1.14	5.08	4.85	4.96	2.14	1.28	1.73	2.2	11	3	25	0.000720279468434	2.24774368751506	2.25117326638862
2541	unbequem	niewygodny	14	13	27	-1.14	-1.69	-1.41	1.03	0.95	1.01	2.79	2.54	2.67	1.12	1.27	1.18	6	5.77	5.89	0.96	1.17	1.05	8.81	10	3	98	0.00334929952822	2.82840553414179	3.01475265212174
2893	zwanglos	niewymuszony	10	17	27	0.4	1	0.78	1.51	0.87	1.15	2.1	1.88	1.96	1.1	0.99	1.02	4.5	5.18	4.93	1.84	1.7	1.75	0.73	12	3
1680	niete	niewypał	11	16	27	-0.82	-1.81	-1.41	1.17	0.91	1.12	2.82	2.5	2.63	1.25	1.03	1.11	4.91	5.38	5.19	2.02	1.02	1.49	2.37	8	1	155	0.00478985846508	3.0258949378987	2.97227057229395
541	ehelos	niezamężny	16	11	27	0.19	0.55	0.33	1.22	1.13	1.18	2	1.73	1.89	1.1	1.01	1.05	6.19	5.45	5.89	1.05	2.02	1.53	0.13	10	3	2	7.20279468434e-05	1.3098915942639	0.65494579713195
2551	ungesund	niezdrowy	10	17	27	-1.6	-1.29	-1.41	0.84	0.77	0.8	2.1	2.18	2.15	0.99	0.81	0.86	4.7	5.82	5.41	1.89	1.01	1.47	4.7	9	3	47	0.00169265675082	2.51401157691983	2.64176211889553
2546	unfriede	niezgoda	9	18	27	-1.44	-1.39	-1.41	0.73	0.92	0.84	3.11	2.44	2.67	0.78	1.04	1	5.56	5.44	5.48	0.88	1.42	1.25	4.62	8	1	45	0.00151258688371	2.49552817122581	2.88329727003583
1337	leugnung	niezgodny	9	17	26	-1	-1.12	-1.08	1	0.7	0.8	2.78	2.06	2.31	0.97	0.83	0.93	4.78	4.53	4.62	1.56	1.84	1.72	18.6	9	3	31	0.00108041920265	2.33792031786414	2.96792111045319
1908	rastlos	niezmordowany	14	12	26	1	1.08	1.04	0.88	1.83	1.37	2.64	2.83	2.73	1.01	1.4	1.19	4.93	4.58	4.77	1.21	1.51	1.34	0.98	13	3	10	0.000360139734217	1.87416302470246	2.26531808613256
2767	weltfern	nieżyciowy	13	13	26	-0.77	-1.54	-1.15	1.3	0.97	1.19	1.92	2	1.96	0.95	0.91	0.92	4.62	3.92	4.27	2.06	1.5	1.8	0.58	10	3	2	7.20279468434e-05	1.3098915942639	1.73867213190359
1290	leblos	nieżywy	14	12	26	-1.86	-2.5	-2.15	1.03	0.67	0.92	3.14	3	3.08	1.17	1.28	1.2	5.93	5.58	5.77	1.21	1.16	1.18	1.59	7	3	116	0.00385349515612	2.9009562012904	2.78066219636829
1681	nikotin	nikotyna	11	16	27	-1.18	-1.88	-1.59	1.17	1.02	1.12	2.27	2.75	2.56	0.79	1.24	1.09	4.64	6.31	5.63	2.38	1.14	1.9	2.4	8	1	66	0.00147657291029	2.65884514224506	2.73155995468776
1678	niemand	nikt	14	13	27	-1.14	-1.54	-1.33	1.23	1.45	1.33	2.07	2.92	2.48	1.33	1.38	1.4	4.07	3.69	3.89	2.3	2.29	2.26	382.4	4	1	62494	0.768646234739	5.62861561193994	5.56723194938051
2638	vernichten	niszczyć	14	13	27	-1	-2.46	-1.7	1.11	0.78	1.2	3.29	3.15	3.22	1.33	1.28	1.28	5.93	5.69	5.81	1.49	1.49	1.47	33.49	8	2	748	0.0249576835812	3.7072521572437	3.65414844486923
56	adeln	nobilitować	13	13	26	0.54	1.15	0.85	0.66	1.07	0.92	1.62	2.31	1.96	0.96	1.6	1.34	3.85	3.69	3.77	2.23	2.36	2.25	1.21	11	2
1628	nacht	noc	10	17	27	0.7	1.29	1.07	1.42	0.85	1.11	2.1	2.53	2.37	0.99	1.12	1.08	6.2	6.76	6.56	0.63	0.56	0.64	212.52	3	1	27252	0.473223610761	5.26818465576177	5.08180380219774
1646	nase	nos	16	11	27	0.38	-0.09	0.19	1.09	1.14	1.11	1.5	1.27	1.41	1.03	0.47	0.84	6.69	6.36	6.56	0.87	1.12	0.97	53.89	3	1	4279	0.109266395361	4.46421410855741	4.41770480264961
2458	tragen	nosić	11	16	27	0.09	-0.06	0	0.54	0.68	0.62	1.73	1.5	1.59	0.79	0.63	0.69	4.91	6	5.56	1.7	1.15	1.48	86.14	5	2	3767	0.109698563042	4.40888123366508	4.26081916242995
2457	trage	nosze	14	12	26	-0.93	-1.17	-1.04	1.21	0.94	1.08	2.29	2.17	2.23	1.07	0.72	0.91	6.21	6	6.12	1.05	1.21	1.11	8.07	5	1	494	0.0139734216876	3.52737553847781	3.47471499396125
1685	notar	notariusz	13	13	26	-0.08	-0.46	-0.27	0.64	0.66	0.67	1.31	1.46	1.38	0.63	0.97	0.8	6.08	4.77	5.42	1.12	1.92	1.68	6.74	9	1	60	0.00154860085713	2.61810017455501	2.98082205157698
1688	notiz	notować	14	13	27	-0.29	0.92	0.3	0.73	1.12	1.1	1.64	1.69	1.67	0.74	0.95	0.83	6.21	6.23	6.22	0.97	1.69	1.34	24.93	7	2	74	0.00241293621925	2.70783160293594	2.85932774659648
1555	modern	nowoczesny	15	11	26	1.07	1.36	1.19	1.03	0.92	0.98	2.07	2.27	2.15	1.1	1.01	1.05	5.33	5.27	5.31	1.35	1.9	1.57	64.66	10	3	274	0.008967479382	3.2721030333745	3.67379684338908
2506	tumor	nowotwór	14	13	27	-2.29	-2.46	-2.37	0.91	1.13	1.01	3.57	3.77	3.67	1.28	1.17	1.21	5.14	4.23	4.7	2.28	2.13	2.22	10.51	8	1	310	0.00727482263118	3.32553072857108	3.42630405452209
2068	schere	nożyczki	14	12	26	0.07	0	0.04	0.73	0.85	0.77	1.79	2.17	1.96	1.25	0.94	1.11	6	6.58	6.27	1.24	0.9	1.12	2.41	8	1	498	0.0129290164584	3.53087088516763	3.35860444943564
1507	messer	nóż	15	11	26	-0.93	-1.45	-1.15	1.22	1.21	1.22	2.2	2.64	2.38	1.42	1.29	1.36	6.73	6.55	6.65	0.8	1.04	0.89	34.91	3	1	4352	0.0938524147369	4.47155900670164	4.32639244039962
1693	nuklear	nuklearny	14	12	26	-0.86	-0.75	-0.81	1.92	1.14	1.58	3.57	2.67	3.15	0.94	1.3	1.19	6	4.08	5.12	1.47	1.73	1.84	4.48	9	3	217	0.00587027766774	3.17122683314884	2.897607113315
2396	tauchen	nurkować	13	13	26	1.31	0.92	1.12	1.03	1.19	1.11	2.23	2.15	2.19	1.42	1.14	1.27	6.08	5.69	5.88	1.26	1.55	1.4	2.04	8	2	232	0.00583426369431	3.20012626057026	2.98330623340566
1695	oase	oaza	14	12	26	1.93	1.75	1.85	1.07	1.42	1.22	2.64	2.42	2.54	0.93	1.51	1.21	5.71	5.5	5.62	1.68	2.02	1.81	4.41	4	1	83	0.00252097813952	2.75704962560612	2.93870115835661
806	furcht	obawa	11	16	27	-1.36	-1.63	-1.52	0.81	0.81	0.8	2.91	2.69	2.78	0.83	0.95	0.89	4.73	5.63	5.26	2.24	1.5	1.85	59.64	5	1	175	0.00561817985378	3.07828300735839	3.53947682099038
33	absatz	obcas	15	11	26	0.4	0.73	0.54	1.55	0.79	1.27	2.53	1.82	2.23	0.99	1.17	1.11	6.53	6.73	6.62	0.99	0.65	0.85	7.25	5	1	139	0.00399755104981	2.97889837522248	2.93094507526748
320	belastung	obciążać	14	13	27	-1.07	-1.77	-1.41	0.73	1.09	0.97	2.5	2.62	2.56	1.09	1.26	1.15	4.5	5.31	4.89	1.61	1.38	1.53	18.1	8	2	90	0.00316922966111	2.79181173186533	3.08800829700279
2852	zerlumpt	obdarty	14	12	26	-1.07	-1.17	-1.12	1.07	0.83	0.95	2.43	2.5	2.46	0.51	0.8	0.65	5.43	5.83	5.62	1.34	0.83	1.13	1.32	7	3	31	0.00104440522923	2.33792031786414	2.44178446894185
2528	umarmen	obejmować	10	17	27	1.5	1.71	1.63	0.85	0.99	0.93	2.8	2.82	2.81	1.14	1.07	1.08	5.6	6	5.85	0.84	1.58	1.35	100.87	9	2	94	0.00327727158137	2.81049394483309	3.32074524981672
1697	objekt	obiekt	13	13	26	0.46	0.15	0.31	1.05	0.38	0.79	1.69	1.23	1.46	1.18	0.6	0.95	5.38	4.46	4.92	1.8	2.22	2.04	147.17	6	1	1845	0.0410919436741	4.09900203623413	4.33715875781593
1541	mirakel	objawienie	13	13	26	0.23	0.46	0.35	0.93	1.2	1.06	1.85	2.08	1.96	0.9	1.19	1.04	4.23	4.54	4.38	2.01	1.98	1.96	7.88	10	1	222	0.00651852918933	3.1810752025924	3.28080134872226
1918	razzia	obława	15	11	26	-1.27	-1.18	-1.23	1.44	0.98	1.24	3.2	2.73	3	1.37	1.35	1.36	5.53	5.18	5.38	1.51	1.83	1.63	2.27	6	1	66	0.00223286635214	2.65884514224506	2.76503334950307
1068	irre	obłąkany	11	16	27	-0.82	-1.13	-1	1.89	1.41	1.59	3.27	2.88	3.04	1.01	1.2	1.13	4.55	5.25	4.96	1.44	1.57	1.53	1.22	8	3	426	0.0128209745381	3.46319821456926	3.14853242724642
1070	irrsinn	obłędny	14	13	27	0.21	1.15	0.67	1.67	1.52	1.64	2.93	2.85	2.89	1.38	1.21	1.28	4.79	4.77	4.78	1.93	2.05	1.95	1.37	7	3	22	0.000720279468434	2.19449817556183	2.33448560222914
2169	senken	obniżać	14	13	27	-0.57	-0.92	-0.74	0.94	0.76	0.86	2.07	2.31	2.19	1.07	1.38	1.21	3.5	5.08	4.26	1.45	1.32	1.58	21.11	7	2	59	0.00187272661793	2.61092158992788	3.00334452566837
1794	pflicht	obowiązkowy	16	11	27	0.06	0.27	0.15	1.57	1.42	1.49	2.31	2.36	2.33	0.87	1.12	0.96	5.5	4.82	5.22	1.03	1.78	1.4	39.35	11	3	59	0.00198076853819	2.61092158992788	3.05957438095665
860	gelten	obowiązywać	10	17	27	0	-0.06	-0.04	0.67	1.09	0.94	1.8	1.82	1.81	0.79	0.88	0.83	4	5.47	4.93	2.05	1.55	1.86	76.33	11	2	50	0.00176468469766	2.54034051564217	3.34734463502791
1269	lager	obóz	14	12	26	-0.57	-0.17	-0.38	1.55	1.95	1.72	2.64	2.83	2.73	0.93	1.34	1.12	5.86	5.75	5.81	1.17	1.82	1.47	83.54	4	1	2641	0.0527244570894	4.25470315282275	4.27191253720474
332	berauben	obrabować	16	11	27	-1.63	-1.09	-1.41	0.81	1.04	0.93	2.94	2.73	2.85	1.18	1.27	1.2	5.25	4.91	5.11	1.39	1.7	1.5	1.96	9	2	301	0.00911153527569	3.31277728250139	2.91077727128391
1130	kehren	obracać	14	12	26	0.43	0.08	0.27	0.85	0.9	0.87	1.64	1.75	1.69	0.84	0.87	0.84	6.21	4.83	5.58	0.89	1.64	1.45	17.52	7	2	214	0.00734685057802	3.16520879945984	3.29194699815234
2372	tagung	obradować	9	18	27	0.56	-0.06	0.15	1.13	1	1.06	2.44	1.83	2.04	1.01	0.86	0.94	4.67	5.22	5.04	1.73	1.7	1.7	6.57	9	2	14	0.000468181654482	2.00886159859992	2.50984274442847
385	bild	obraz	15	11	26	0.87	0.91	0.88	0.99	1.14	1.03	1.67	1.64	1.65	0.98	0.92	0.94	6.13	6.18	6.15	1.19	1.08	1.12	180.99	5	1	5602	0.117117441567	4.58119096201181	4.77032299691798
1478	maulen	obrażony	14	13	27	-1.29	-2	-1.63	0.91	1	1.01	2.86	3	2.93	1.23	1.22	1.21	6.07	5.69	5.89	1.07	1.03	1.05	2.51	8	3	159	0.00496992833219	3.03689032220016	3.1739391084217
2471	trauring	obrączka	14	12	26	0.71	1.67	1.15	1.77	0.89	1.49	2.64	3.08	2.85	1.5	1.31	1.41	6.36	6.67	6.5	0.93	0.65	0.81	3.68	8	1	339	0.00990384269096	3.36424925658649	3.04130469750518
2747	wehr	obronny	14	13	27	1	0.38	0.7	0.55	1.89	1.38	2.5	2.69	2.59	0.94	1.38	1.15	5	4.54	4.78	1.47	2.18	1.83	20.83	7	3	317	0.00975978679728	3.33519745952867	3.39603282313566
2532	umsatz	obrót	10	17	27	-0.4	0.59	0.22	1.07	0.8	1.01	1.6	1.88	1.78	0.7	0.99	0.89	4.4	5.76	5.26	2.12	1.52	1.85	77.98	5	1	1016	0.0277667735081	3.84009129246698	3.96294735730252
106	anekeln	obrzydliwy	11	15	26	-1.36	-2	-1.73	1.12	1.13	1.15	2.91	2.53	2.69	1.22	1.19	1.19	5	5.6	5.35	1.73	1.5	1.6	1.03	10	3	656	0.0214643281593	3.65033570910402	3.38195649893222
578	ekel	obrzydzenie	11	16	27	-1.64	-2.25	-2	1.12	0.77	0.96	3.09	2.81	2.93	1.3	0.98	1.11	5.45	5.81	5.67	1.69	1.17	1.39	5.5	11	1	164	0.00507797025246	3.05025428375814	3.16018464759929
357	betrachten	obserwować	14	13	27	0.07	0.31	0.19	1	1.11	1.04	2.5	2.31	2.41	1.09	1.11	1.08	5.64	5.62	5.63	1.34	1.5	1.39	75.74	10	2	1818	0.0558936867505	4.09260303860772	4.0922392931861
523	dreck	obskurny	9	18	27	-2.22	-2.06	-2.11	0.67	0.94	0.85	3.22	2.61	2.81	1.48	0.85	1.11	6.11	5	5.37	0.6	1.75	1.55	1.68	8	3	30	0.000972377282386	2.32413203337851	2.41918609457322
277	bedienen	obsługiwać	9	18	27	0.33	0	0.11	0.71	0.69	0.7	2.56	1.61	1.93	1.13	0.85	1.04	5.33	5.56	5.48	1.41	1.72	1.6	30.87	10	2	421	0.0139013937408	3.45808279050591	3.57202469996354
2781	wetten	obstawiać	14	13	27	0.29	0.46	0.37	1.14	1.05	1.08	2.5	2	2.26	1.22	0.91	1.1	5.57	4.15	4.89	1.4	2.08	1.87	2.28	9	2	226	0.0063024453488	3.18879619673736	2.92066952533579
823	gebiet	obszar	11	16	27	0.18	-0.13	0	0.4	0.34	0.39	1.55	1.31	1.41	1.04	0.48	0.75	4.91	5.94	5.52	2.26	1.29	1.78	125.74	6	1	1984	0.0532286527173	4.13053085064337	4.32657911826273
2013	sabbern	obślinić	14	13	27	-1.29	-1.62	-1.44	1.2	1.39	1.28	2.71	2.92	2.81	1.27	0.76	1.04	6	6	6	1.3	1.41	1.33	0.1	8	2	4	0.000144055893687	1.53174034388026	1.22196025416011
4	abbau	obumierać	15	11	26	-1.6	-1.82	-1.69	0.91	0.87	0.88	2.53	2.64	2.58	0.92	0.81	0.86	5.4	4.73	5.12	1.18	1.74	1.45	1.49	9	2	13	0.00043216768106	1.97889837522248	1.91024873268837
2089	schlaff	obwisły	14	12	26	-1.57	-1.5	-1.54	1.02	0.52	0.81	2.21	2.42	2.31	0.8	1	0.88	5.57	5.5	5.54	1.45	1.38	1.39	1.06	7	3	14	0.000468181654482	2.00886159859992	2.20967615841475
1727	ozean	ocean	14	13	27	1.5	2.15	1.81	1.29	0.69	1.08	2.29	3.08	2.67	1.33	1.12	1.27	6.43	6.62	6.52	0.76	0.87	0.8	18.21	5	1	1810	0.0439370475745	4.0906887898583	3.94678467599857
1686	note	ocena	14	12	26	-0.29	-0.42	-0.35	1.44	1.24	1.32	2.86	3.17	3	1.03	1.11	1.06	5.79	5.67	5.73	1.12	1.61	1.34	163.27	5	1	451	0.0143335614218	3.48790877435562	3.98476068736027
2849	zensur	ocenzurowany	14	12	26	-1.5	-1.08	-1.31	1.09	0.67	0.93	2.79	2.33	2.58	0.97	0.89	0.95	5.57	4	4.85	1.5	1.41	1.64	1.08	12	2	6	0.00021608384053	1.6778683795585	1.92266052455089
663	essig	ocet	14	13	27	0.07	-1.23	-0.56	1.14	1.3	1.37	1.64	1.85	1.74	1.08	0.99	1.02	6.5	5.15	5.85	0.65	2.27	1.75	3.74	4	1	125	0.00363741131559	2.9331408846618	3.02472051587885
1408	lust	ochota	10	17	27	1.3	1.65	1.52	0.67	0.93	0.85	2.5	2.71	2.63	0.71	1.16	1.01	4.3	5.29	4.93	1.49	1.57	1.59	38.2	6	1	148	0.00507797025246	3.00595660795651	3.25264313532541
2696	vorsorge	ochraniać	14	11	25	1.21	1.91	1.52	0.8	1.04	0.96	2.5	2.64	2.56	0.94	1.21	1.04	5	5.64	5.28	1.04	1.36	1.21	3.33	9	2	747	0.0230129290165	3.7066719374087	3.32513028305015
2134	schutz	ochrona	14	12	26	0.29	0.92	0.58	1.82	1.16	1.55	2.79	2.5	2.65	1.05	0.67	0.89	6.36	5.25	5.85	0.84	1.36	1.22	252.25	7	1	2787	0.0760615118666	4.27806310897021	4.35670210919939
2487	triefen	ociekać	14	13	27	0.07	-0.69	-0.3	1.38	1.18	1.32	2.43	2.54	2.48	1.4	1.2	1.28	5.79	5.23	5.52	1.58	1.54	1.55	2.91	7	2	7	0.000252097813952	1.73586032653618	1.8128820481325
650	erwarten	oczekiwać	11	16	27	0.36	-0.5	-0.15	1.03	1.37	1.29	2.64	2.81	2.74	1.21	1.11	1.13	4.82	5.81	5.41	2.04	1.11	1.6	77.02	9	2	1124	0.0371664205712	3.88392286199162	4.0514783875623
651	erwartung	oczekiwanie	14	13	27	0.57	-0.15	0.22	0.85	1.52	1.25	3	3.15	3.07	1.36	1.07	1.21	5.43	5.54	5.48	1.45	1.61	1.5	58.29	11	1	327	0.00921957719595	3.34864418325592	3.62679935597562
1949	reinheit	oczyszczać	14	13	27	1.07	1.31	1.19	1.14	1.25	1.18	2	2.69	2.33	0.96	1.18	1.11	5.14	5.77	5.44	1.96	1.17	1.63	16.09	10	2	44	0.00136853099002	2.48598285331958	2.72076264789034
585	empfangen	odbierać	11	16	27	0.45	0	0.19	0.69	1.03	0.92	2	1.56	1.74	0.89	0.81	0.86	4.82	5.69	5.33	2.32	1.66	1.96	50.85	8	2	736	0.0249576835812	3.70023782740329	3.78345085449941
9	abdruck	odbitka	14	13	27	0.07	0.23	0.15	0.27	1.01	0.72	1.21	1.62	1.41	0.58	0.65	0.64	5.64	5.62	5.63	1.22	1.56	1.36	2.15	7	1	7	0.000252097813952	1.73586032653618	2.00011150454376
587	empfinden	odczuwać	13	13	26	0.69	1.15	0.92	0.85	1.07	0.98	1.77	2.77	2.27	0.93	1.64	1.4	4.69	4.85	4.77	2.02	2.19	2.07	40.11	8	2	410	0.01357726798	3.44661216142031	3.59866329818607
1332	lesung	odczyt	9	18	27	0.22	-0.28	-0.11	0.83	0.89	0.89	2.22	1.5	1.74	1.2	0.86	1.02	5.22	5.33	5.3	1.39	1.57	1.49	8.9	6	1	475	0.0132171282458	3.51037729226473	3.52700061285894
597	entfernen	oddalony	16	11	27	-0.63	-0.82	-0.7	0.81	0.75	0.78	1.75	1.82	1.78	0.93	0.75	0.85	5.13	4.73	4.96	1.67	1.85	1.72	10.88	8	3	237	0.00666258508301	3.20934729660075	3.25041648939565
19	abgeben	oddawać	14	13	27	0.43	0.38	0.41	1.02	1.19	1.08	2.29	2.08	2.19	0.99	1.04	1	5.29	5.31	5.3	1.59	1.44	1.49	47.67	7	2	442	0.0146576871826	3.47917406576731	3.62941085903317
183	atmung	oddychać	14	13	27	1.29	1.15	1.22	0.73	1.14	0.93	2.21	2	2.11	1.12	1.15	1.12	6.29	6.46	6.37	0.99	0.78	0.88	14.4	8	2	2915	0.0800950768898	4.29755785919018	4.0133209315029
2503	truppe	oddział	16	11	27	-0.44	-0.09	-0.3	1.21	0.3	0.95	2.06	1.27	1.74	1.34	0.65	1.16	5.5	3.73	4.78	1.37	1.9	1.8	152.86	7	1	3333	0.0755573162387	4.35573593503622	4.50818773787289
230	auswirkung	oddziaływanie	13	13	26	0.46	0.15	0.31	0.66	0.69	0.68	1.85	1.85	1.85	1.14	0.8	0.97	5.46	4.77	5.12	1.61	1.79	1.7	27.14	13	1	72	0.00180069867108	2.69609319966469	3.25703462223627
17	abgang	odejście	14	13	27	-1.5	-2.08	-1.78	1.16	1.04	1.12	3.29	3.38	3.33	1.2	1.12	1.14	5.86	5.69	5.78	1.03	1.44	1.22	21.35	8	1	511	0.0167464976411	3.54204030052007	3.73780826085101
186	aufatmen	odetchnąć	14	13	27	2.21	1.77	2	0.7	1.09	0.92	2.21	2.54	2.37	1.05	0.97	1.01	6	5.08	5.56	1.47	1.44	1.5	11.68	9	2	422	0.0138653797673	3.45911070691928	3.48034094724809
1389	lossagen	odizolowany	14	11	25	-1.29	-1.64	-1.44	1.27	1.29	1.26	2.5	2.45	2.48	1.16	1.21	1.16	5.21	5.09	5.16	1.72	1.76	1.7	5.76	11	2	128	0.00435769078402	2.94336004984349	2.76381903610959
13	abfahrt	odjazd	15	11	26	0.27	-1	-0.27	1.87	1.34	1.76	2.67	2.64	2.65	0.9	1.36	1.09	6.27	5.82	6.08	0.88	1.78	1.32	4.98	6	1	499	0.0146216732092	3.53174034388026	3.37517276793546
594	entdecken	odkrywać	14	12	26	1.57	1.33	1.46	1.45	0.98	1.24	3.14	2.92	3.04	0.77	1.38	1.08	5.5	5	5.27	1.51	1.65	1.56	20.17	8	2	208	0.00705873879065	3.15291662565529	3.27038398920985
15	abflug	odlatywać	14	12	26	0.71	1.17	0.92	1.68	1.34	1.52	2.86	3.25	3.04	1.17	0.87	1.04	6.5	5.75	6.15	0.76	0.97	0.92	2.41	9	2	23	0.000828321388699	2.21298158125584	2.15774672193305
598	entfernung	odległość	16	11	27	0.06	0	0.04	1.57	1.34	1.45	2.38	1.91	2.19	1.45	1.04	1.3	5.75	5.45	5.63	1.57	1.63	1.57	42.85	9	1	1743	0.0453776065113	4.07431682014079	4.19523747412506
2665	verweigern	odmawiać	11	16	27	-0.45	-0.5	-0.48	1.21	0.97	1.05	2.82	2.56	2.67	1.17	1.09	1.11	4.91	5.56	5.3	1.97	1.63	1.77	28.88	8	2	222	0.00770699031224	3.1810752025924	3.32955159285294
32	absage	odmowa	10	17	27	-1.1	-1.41	-1.3	1.52	0.87	1.14	2.8	2.71	2.74	0.92	0.99	0.94	5.2	5.59	5.44	1.32	1.62	1.5	26.91	6	1	318	0.00932761911622	3.33656102260142	3.54142192137709
36	abseits	odosobniony	15	11	26	-1.13	-2.09	-1.54	1.06	0.7	1.03	2.13	2.91	2.46	1.06	1.3	1.21	5.67	5.36	5.54	1.45	1.36	1.39	3.63	11	3	86	0.002989159794	2.77228959216286	3.02357034316425
14	abfall	odpady	16	11	27	-1.25	-1.09	-1.19	0.77	0.83	0.79	1.94	1.55	1.78	0.85	0.69	0.8	6	5.36	5.74	1.21	1.63	1.4	48.45	6	1	297	0.00741887852487	3.30698660362049	3.67167241176757
48	abwehr	odpierać	11	16	27	-0.09	-0.56	-0.37	1.22	1.09	1.15	3.36	2.31	2.74	0.67	1.14	1.1	4.91	5.25	5.11	1.14	1.65	1.45	3.98	8	2	51	0.00169265675082	2.54877368317904	2.62841693248154
148	antworten	odpowiadać	10	17	27	-0.4	0.41	0.11	1.35	1.37	1.4	2.2	2.35	2.3	0.79	1	0.91	4.7	5.71	5.33	1.64	1.69	1.71	176.37	10	2	1465	0.0478625706774	3.99890430984935	4.15864194897632
948	haftung	odpowiedzialny	15	11	26	1.93	1.91	1.92	1.22	0.7	1.02	2.67	2.64	2.65	1.05	0.81	0.94	5.67	4.73	5.27	1.45	1.68	1.59	49.02	14	3	3624	0.103180033853	4.39207835045125	4.38415036016502
147	antwort	odpowiedź	14	12	26	0.79	0.83	0.81	0.97	1.03	0.98	2.57	2.5	2.54	1.16	1.45	1.27	4.43	4.75	4.58	1.95	1.96	1.92	205.54	9	1	8480	0.215183491195	4.76121740275342	4.8729524013611
193	aufgeben	odpuścić	11	16	27	-0.91	-0.56	-0.7	1.22	1.15	1.17	2.27	2.56	2.44	0.9	0.81	0.85	3.82	5.63	4.89	1.78	1.26	1.72	7.43	8	2	1359	0.0433248100263	3.96630924791446	3.60747457310148
2873	zögern	odraczać	15	11	26	-0.8	-0.73	-0.77	0.94	1.1	0.99	2.27	2	2.15	0.7	1.1	0.88	4.93	4	4.54	1.98	2.57	2.25	1.51	8	2	3	0.000108041920265	1.4348303308722	1.76867109674123
34	abscheu	odrażający	10	17	27	-2.1	-1.88	-1.96	0.88	0.93	0.9	2.9	3.24	3.11	1.29	0.97	1.09	5.2	6	5.7	1.55	0.94	1.23	2.77	10	3	461	0.0142255195016	3.49741231510036	3.19929854761944
28	ablehnen	odrzucać	11	16	27	-1.09	-2.13	-1.7	0.83	0.96	1.03	3.18	3.25	3.22	1.33	1.18	1.22	5	5.88	5.52	1.73	1.5	1.63	20.66	8	2	177	0.00615838945511	3.08319034185313	3.13244172525551
1892	quote	odsetek	15	11	26	-0.07	-0.55	-0.27	0.8	1.29	1.04	1.6	1.91	1.73	1.12	1.04	1.08	5.07	4.45	4.81	1.87	2.07	1.94	28.86	7	1	171	0.00478985846508	3.06829878645179	3.7524699925536
2868	zins	odsetki	14	12	26	-0.93	-1.42	-1.15	1.44	0.79	1.19	2.79	2.42	2.62	1.25	1	1.13	5.71	4.5	5.15	1.2	1.31	1.38	0.6	7	1	264	0.00691468289696	3.25601621348105	3.70474688251551
39	abstand	odstęp	14	12	26	-0.07	-0.08	-0.08	0.47	0.51	0.48	1.43	1.67	1.54	0.76	0.78	0.76	5.5	4.33	4.96	1.16	2.06	1.71	6.59	6	1	82	0.00230489429899	2.75184843192031	2.89798394578535
1612	mut	odwaga	14	13	27	2.07	2.46	2.26	0.73	0.97	0.86	3.29	3.46	3.37	1.07	1.27	1.15	5.64	5.23	5.44	1.69	1.79	1.72	32.43	6	1	957	0.028955234631	3.81413584862278	3.72488584254897
1614	mutig	odważny	15	11	26	2.07	2.36	2.19	0.88	1.03	0.94	2.73	3	2.85	1.44	0.77	1.19	5.47	6	5.69	1.25	1.26	1.26	15.14	7	3	1427	0.042784600425	3.98749854698439	3.78565715401325
353	besuchen	odwiedzać	14	13	27	1.43	1.31	1.37	1.02	1.03	1.01	2.86	2.77	2.81	0.95	1.3	1.11	5.86	5.85	5.85	1.35	1.34	1.32	43.26	9	2	689	0.0227608312025	3.67161943028149	3.66830801295487
2770	wenden	odwracać	14	12	26	-0.21	-0.17	-0.19	0.97	0.39	0.75	1.93	1.25	1.62	0.92	0.45	0.8	5.36	4.83	5.12	1.65	1.59	1.61	17.99	8	2	201	0.00677062700328	3.13812170899086	3.11820512662202
605	entzug	odwyk	9	18	27	-0.89	-1.5	-1.3	1.76	1.15	1.38	2.78	2.39	2.52	1.48	1.04	1.19	5.22	5.22	5.22	1.39	1.66	1.55	1.18	5	1	475	0.0111643317607	3.51037729226473	3.18475036370126
1273	lanze	odznaczać	11	16	27	0.91	0.38	0.59	1.22	1.02	1.12	2.45	2	2.19	0.69	1.1	0.96	4.55	5	4.81	2.11	1.67	1.84	6.7	9	2	4	0.000144055893687	1.53174034388026	2.1565761140256
196	aufleben	odżywać	15	11	26	1.33	1.73	1.5	0.62	1.19	0.91	2.53	3.18	2.81	1.19	1.33	1.27	6	5.36	5.73	0.93	1.69	1.31	1.38	7	2	4	0.000144055893687	1.53174034388026	1.77893193031353
809	futter	odżywczy	11	16	27	1.45	1.25	1.33	1.04	1.06	1.04	2	2.31	2.19	1	0.79	0.88	4	5.19	4.7	1.73	1.28	1.56	3.04	8	3	20	0.000720279468434	2.15498963427816	2.19469454672602
103	anbieten	oferować	14	12	26	0.29	0.75	0.5	1.44	1.06	1.27	2.43	2.33	2.38	0.76	1.15	0.94	5.07	5.08	5.08	1.07	1.16	1.09	79.69	8	2	118	0.00410559297007	2.90831730093677	3.2418635499548
113	angebot	oferta	16	11	27	0.81	0.27	0.59	0.83	0.65	0.8	2.5	1.91	2.26	1.15	0.94	1.1	5.75	4.73	5.33	1.34	2.33	1.84	145.11	6	1	1426	0.0432887960529	3.98719431265889	4.22372832380973
1708	opfer	ofiara	15	11	26	-1.73	-2.27	-1.96	1.16	0.79	1.04	2.8	3.18	2.96	1.26	0.87	1.11	5.93	5.09	5.58	1.22	1.76	1.5	111.28	6	1	3829	0.0833003205244	4.41596911351286	4.2447586400939
1709	opfern	ofiarować	14	12	26	1	1.42	1.19	1.11	1.08	1.1	2.5	2.58	2.54	0.85	0.9	0.86	5.79	5	5.42	0.7	1.54	1.21	11.32	9	2	328	0.0105520942126	3.34996623749421	3.39681265948822
1701	offizier	oficer	14	13	27	0.43	0.69	0.56	0.94	1.32	1.12	2.07	2.15	2.11	1.07	1.41	1.22	6.21	6.46	6.33	0.8	0.66	0.73	63.64	6	1	2803	0.0617999783916	4.28054834883886	4.33002028812969
719	feuer	ogień	14	13	27	1.71	0.54	1.15	0.99	2.07	1.68	3.14	3.31	3.22	1.17	1.11	1.12	6.71	6.08	6.41	0.83	1.66	1.31	76.27	5	1	8155	0.16155868477	4.74424755665034	4.6363202916669
720	feurig	ognisty	9	18	27	0.67	0.78	0.74	2.06	1.52	1.68	3.67	2.5	2.89	0.87	1.15	1.19	4.78	6.11	5.67	1.39	1.37	1.49	4.92	7	3	195	0.00482587243851	3.12502641090071	3.10519642187648
940	gurke	ogórek	13	13	26	0.31	0.69	0.5	0.95	1.03	0.99	1.31	1.38	1.35	0.48	0.96	0.75	6.38	6.85	6.62	1.12	0.55	0.9	8.91	6	1	113	0.00316922966111	2.88967519088071	3.14939250169695
557	einengen	ograniczać	14	13	27	-1.43	-1.46	-1.44	1.02	0.88	0.93	2.71	2.85	2.78	1.07	1.07	1.05	5.5	5.31	5.41	1.61	1.89	1.72	52.13	10	2	176	0.00615838945511	3.08074360590604	3.50118733307236
816	garten	ogród	13	13	26	1.23	2.08	1.65	1.17	0.86	1.09	1.92	2.85	2.38	1.19	1.34	1.33	6.46	6.92	6.69	0.88	0.28	0.68	55.06	5	1	1087	0.0278027874815	3.8693992349064	4.0473012548348
984	heizung	ogrzewanie	13	13	26	0.85	1.69	1.27	1.14	1.11	1.19	2.08	2.46	2.27	0.95	1.13	1.04	6.08	6.38	6.23	1.26	0.77	1.03	15.92	10	1	405	0.0119926531494	3.44129637312143	3.67466550871799
150	anwidern	ohydny	13	13	26	-2.08	-2.08	-2.08	0.76	0.76	0.74	2	2.62	2.31	1.08	0.96	1.05	5.62	4.77	5.19	1.66	1.24	1.5	4.36	6	3	383	0.0124248208305	3.41710156391177	3.2060335493341
2580	vater	ojciec	14	12	26	1.79	0.75	1.31	0.7	1.71	1.35	2.86	2.92	2.88	1.29	1.24	1.24	6.5	6.17	6.35	0.65	1.53	1.13	329.48	6	1	41463	0.488385493572	5.45044153537571	5.33215132455463
978	heimat	ojczyzna	14	13	27	1.43	1.54	1.48	1.28	0.78	1.05	3.07	2.54	2.81	1.21	1.45	1.33	6.21	5.92	6.07	1.25	1.85	1.54	45.04	8	1	266	0.00759894839198	3.25928160090881	3.60001650902066
2628	verletzung	okaleczony	14	13	27	-1.5	-2	-1.74	0.94	0.82	0.9	2.5	3	2.74	0.85	1.15	1.02	5.86	5.92	5.89	1.17	1.12	1.12	0.65	10	2	63	0.0021608384053	2.63895031352813	2.70870890852615
2094	schlapp	oklapnięty	16	11	27	-1.06	-0.09	-0.67	0.85	1.14	1.07	2.13	1.73	1.96	0.96	1.01	0.98	5.25	5.27	5.26	1.57	1.49	1.51	0.52	10	2	1	3.60139734217e-05	1.13380033520822	1.34959650671177
311	beifall	oklaski	13	13	26	1.92	1.92	1.92	1.04	0.86	0.93	2.46	3	2.73	1.13	1.29	1.22	6.62	6.23	6.42	0.77	1.24	1.03	31.74	7	1	509	0.0143695753953	3.54034051564217	4.0855319432569
317	bejubeln	oklaskiwać	13	13	26	1.46	1.62	1.54	0.97	0.77	0.86	2.38	2.69	2.54	1.19	1.38	1.27	6.38	6.23	6.31	0.87	0.93	0.88	2.09	10	2	18	0.00064825152159	2.11152394049707	2.28696622899607
707	fenster	okno	9	18	27	0.89	0.5	0.63	0.93	0.99	0.97	2	1.17	1.44	0.87	0.51	0.75	6.22	6.72	6.56	1.09	0.75	0.89	174.36	4	1	6019	0.148809738178	4.61236683080206	4.6664127524124
208	auge	oko	14	13	27	0.79	0.62	0.7	1.58	1.04	1.32	1.64	1.77	1.7	0.93	0.93	0.91	6.64	6.77	6.7	1.08	0.44	0.82	406.58	3	1	7487	0.175388050564	4.70713617527429	4.64103708569792
836	gegend	okolica	14	13	27	0.5	0.69	0.59	0.76	0.75	0.75	1.79	2.15	1.96	0.8	1.21	1.02	5.43	5.77	5.59	1.09	1.64	1.37	97.26	7	1	685	0.0216443980264	3.66909445525099	3.61772558078446
375	bezeichnen	określać	11	16	27	0.27	0.13	0.19	0.65	0.34	0.48	1.64	1.19	1.37	0.81	0.4	0.63	3.45	3.75	3.63	2.02	1.95	1.94	111.98	8	2	61	0.0021608384053	2.62516202904249	3.23119815689715
2538	umweg	okrężny	14	13	27	-0.14	-0.69	-0.41	1.46	1.11	1.31	2.07	1.62	1.85	1	0.77	0.91	4.57	4.46	4.52	2.21	1.9	2.03	2.12	7	3	27	0.000792307415277	2.27992837088646	2.36179372618434
2557	unmensch	okrutnik	15	11	26	-2.07	-2.18	-2.12	0.8	0.87	0.82	2.87	3	2.92	1.36	1.26	1.29	5.27	4.73	5.04	1.79	1.79	1.78	0.52	8	1	10	0.000324125760795	1.87416302470246	2.0964416847882
923	grausam	okrutny	15	11	26	-1.87	-2.55	-2.15	1.19	0.52	1.01	3.13	3.73	3.38	1.25	0.79	1.1	5.67	4.45	5.15	1.05	2.25	1.74	17.99	7	3	981	0.0303237656211	3.82488182733119	3.74223689982879
431	brille	okulary	13	13	26	-0.23	0.23	0	0.73	0.6	0.69	1.15	1.46	1.31	0.38	0.78	0.62	6.92	6.77	6.85	0.28	0.44	0.37	10.86	7	1	2720	0.0670940324846	4.267498881324	4.19074284436049
1974	riese	olbrzymi	16	11	27	0.56	0.18	0.41	0.81	0.75	0.8	2	1.82	1.93	1.15	1.08	1.11	6.19	5	5.7	0.66	2.45	1.71	40.93	8	3	640	0.0198797133288	3.63962836906306	3.7885571993839
398	blei	ołów	13	13	26	-0.46	-1	-0.73	1.05	0.91	1	1.38	1.69	1.54	0.65	0.75	0.71	5.69	4.92	5.31	1.7	1.61	1.67	4.47	4	1	180	0.00529405409299	3.09044891441342	3.13015382686129
88	altar	ołtarz	14	12	26	0.57	0.5	0.54	1.28	1.78	1.5	2.36	2.33	2.35	1.15	1.15	1.13	5.93	6.25	6.08	1.49	1.14	1.32	23.16	6	1	183	0.00525804011957	3.09758816255377	3.47835579884579
1705	omen	omen	14	12	26	-0.64	-1.08	-0.85	1.15	1.56	1.35	2.57	3	2.77	0.65	1.13	0.91	4.43	3.17	3.85	1.45	1.19	1.46	1.96	4	1	178	0.00442971873087	3.08562337052413	3.21175037416335
44	abtei	opactwo	15	11	26	0.67	0.36	0.54	1.05	0.67	0.9	1.87	1.45	1.69	0.92	0.69	0.84	5.73	5.09	5.46	1.33	1.51	1.42	2.03	7	1	76	0.00154860085713	2.71926106471672	2.76315544295097
2195	sinken	opadać	14	12	26	-0.64	-0.75	-0.69	0.74	1.29	1.01	2.21	2.33	2.27	0.97	1.15	1.04	4.86	5.67	5.23	1.29	1.56	1.45	15.21	6	2	50	0.0016566427774	2.54034051564217	2.7489218294344
1938	regnen	opady	14	12	26	0.29	-1.08	-0.35	0.91	1.24	1.26	2.21	2.17	2.19	0.89	1.4	1.13	5.79	6.08	5.92	0.97	1.16	1.06	12.03	5	1	136	0.00428566283718	2.96949090670065	3.34033340279225
2229	sonnen	opalony	16	11	27	0.94	1.27	1.07	1.48	1.49	1.47	2.25	2.09	2.19	1.24	1.04	1.14	6.31	6.09	6.22	0.95	1.04	0.97	3.7	7	3	97	0.00320524363453	2.82399641523673	2.91037642880552
1495	meistern	opanować	11	16	27	0.91	1	0.96	0.54	1.15	0.94	2.45	2.5	2.48	0.69	0.97	0.85	4.64	5.25	5	2.01	1.13	1.54	25.19	8	2	844	0.0270464940397	3.75962704849393	3.87845966310037
43	abt	opat	16	11	27	0.63	-0.18	0.3	0.96	0.4	0.87	1.31	1.36	1.33	0.6	0.67	0.62	5	4.91	4.96	2.1	2.07	2.05	2.48	4	1	125	0.00154860085713	2.9331408846618	2.99022685023927
2589	verband	opatrywać	15	11	26	1.13	0.82	1	1.13	1.47	1.26	2.87	3	2.92	1.36	1	1.2	5.93	5.64	5.81	1.33	1.5	1.39	2.47	9	2	14	0.000504195627904	2.00886159859992	2.2721455267189
1707	oper	opera	11	16	27	1.36	1.69	1.56	0.92	0.87	0.89	3	2.63	2.78	0.89	1.36	1.19	6	6.63	6.37	0.89	0.72	0.84	23.87	5	1	394	0.0094716750099	3.4293674351707	3.65641172417439
1696	obhut	opieka	16	11	27	1	1.18	1.07	1.03	0.87	0.96	2.13	2	2.07	0.96	0.77	0.87	4.94	4.91	4.93	1.53	1.81	1.62	123.2	6	1	679	0.0203118810098	3.66527925225047	3.85211999685123
1793	pflegen	opiekuńczy	11	16	27	2.18	2.31	2.26	0.98	0.7	0.81	2.91	3.31	3.15	0.7	1.3	1.1	5.45	5.88	5.7	1.92	1.5	1.66	13.32	10	3	149	0.00500594230561	3.00886159859992	3.23987516678653
1492	meinung	opinia	14	13	27	0.43	-0.23	0.11	1.02	1.24	1.15	2.64	2.77	2.7	1.15	1.17	1.14	5.07	4.85	4.96	1.73	1.95	1.81	204.87	6	1	1212	0.0379947419599	3.91663114041081	4.20977085532174
2079	schildern	opisywać	13	13	26	0.23	0.38	0.31	0.93	0.65	0.79	1.54	1.69	1.62	1.13	1.18	1.13	6	4.85	5.42	1.47	1.86	1.75	51.84	8	2	102	0.00367342528901	2.84560756424941	3.16004029657293
1710	opium	opium	10	17	27	0.3	0.29	0.3	1.34	1.36	1.32	1.8	2.41	2.19	0.63	1.18	1.04	5.3	5.88	5.67	1.34	1.62	1.52	1.74	5	1	453	0.00817517196672	3.48982619240134	3.40170344881143
2467	trauern	opłakiwać	14	13	27	-1.64	-2.31	-1.96	1.28	0.75	1.09	3.07	3.62	3.33	1.07	1.12	1.11	5.5	5.77	5.63	1.45	1.54	1.47	1.74	9	2	203	0.00695069687039	3.14240050697014	2.82832033136904
2783	widerstand	oporny	14	12	26	-1.21	-1.58	-1.38	0.58	0.79	0.7	2.21	2.67	2.42	0.89	0.78	0.86	4.43	4.92	4.65	1.5	1.24	1.38	3.26	6	3	37	0.0013325170166	2.41255393616105	2.54962553316479
655	erzählen	opowiadać	15	11	26	1.2	1.27	1.23	0.94	0.79	0.86	2.4	1.82	2.15	1.4	0.98	1.26	6	5.45	5.77	1.07	1.86	1.45	172.7	9	2	1307	0.0428566283718	3.94937808353249	4.05421298493579
1711	opposition	opozycja	14	13	27	0.07	-0.62	-0.26	1.14	1.61	1.4	2.29	2.31	2.3	1.07	1.03	1.03	5.71	5.08	5.41	0.99	1.44	1.25	50.77	8	1	70	0.00230489429899	2.68402868826331	3.44747639809285
1684	not	opresja	14	12	26	-1.29	-1.67	-1.46	1.07	0.49	0.86	2.64	3.08	2.85	1.08	1	1.05	5.57	4.17	4.92	1.55	1.7	1.74	3.09	7	1	5	0.000180069867108	1.61092158992788	1.93276221759503
813	ganove	opryszek	14	13	27	-1	-1.15	-1.07	0.96	1.21	1.07	2.07	2.38	2.22	1	1.04	1.01	5.21	5.23	5.22	1.42	1.74	1.55	0.78	8	1	11	0.000360139734217	1.91195158559186	2.09292979302471
1712	optik	optyczny	14	12	26	0.43	-0.17	0.15	1.02	0.58	0.88	1.93	1.33	1.65	1.14	0.49	0.94	4.57	4.33	4.46	1.16	1.72	1.42	6.02	8	3	69	0.00219685237872	2.67786837955849	2.82537319217604
1713	optimal	optymalny	9	18	27	0.56	1.33	1.07	1.01	1.19	1.17	2.56	1.72	2	1.51	0.89	1.18	4.89	4.78	4.81	1.69	2.1	1.94	12.95	9	3	28	0.000900349335542	2.29516833744319	2.85861139344394
1714	optimist	optymistyczny	11	16	27	2.18	2.38	2.3	0.87	0.96	0.91	3.18	3.06	3.11	0.98	1.44	1.25	5.09	6.38	5.85	1.76	0.89	1.43	10.28	13	3	56	0.00201678251161	2.58864519521673	2.96162551801395
2622	verlassen	opuszczać	14	12	26	-1.57	-1.67	-1.62	0.76	1.07	0.9	3	2.83	2.92	1.11	1.11	1.09	5.07	5.17	5.12	1.33	1.95	1.61	28.98	9	2	859	0.0282349551626	3.76726879078781	3.67829973825061
1716	orchidee	orchidea	14	13	27	0.86	1.31	1.07	1.41	0.95	1.21	2.07	2.15	2.11	1.21	1.07	1.12	5.93	6	5.96	1.07	1.35	1.19	0.64	8	1	102	0.0021608384053	2.84560756424941	2.53477079487257
489	derb	ordynarny	10	17	27	-1.6	-1.65	-1.63	1.17	1.22	1.18	2.5	2.65	2.59	1.43	0.93	1.12	4.8	5.76	5.41	1.81	1.15	1.47	1.99	9	3	54	0.00180069867108	2.57313302903848	2.6280826025603
1720	organ	organ	14	12	26	0.14	-0.08	0.04	1.03	0.79	0.92	2.21	1.75	2	1.12	0.62	0.94	5.64	5.42	5.54	1.45	2.11	1.75	137.84	5	1	265	0.00777901825908	3.25765197617531	3.91250930709734
1721	orgel	organy	13	13	26	0	0.62	0.31	1.08	1.04	1.09	1.54	2.15	1.85	0.97	1.46	1.26	6.08	6.15	6.12	1.04	1.07	1.03	0.72	6	1	836	0.0233730687507	3.7554957975375	4.10833961200163
1722	orgie	orgia	13	13	26	0.69	0.23	0.46	1.7	1.48	1.58	3.23	3.31	3.27	1.36	1.38	1.34	5.62	4.23	4.92	1.26	1.42	1.49	2.2	5	1	139	0.00352936939533	2.97889837522248	2.85857667118164
2726	walnuss	orzechowy	14	12	26	1.21	2	1.58	0.97	0.95	1.03	2.29	2.92	2.58	1.07	1.31	1.21	6.21	5.92	6.08	0.97	0.9	0.93	1.58	9	3	47	0.00122447509634	2.51401157691983	2.41636596089688
291	befund	orzeczenie	14	12	26	-0.43	-0.67	-0.54	1.02	1.15	1.07	2.14	2	2.08	1.17	1.04	1.09	4.57	3.83	4.23	0.85	2.48	1.8	62.56	10	1	215	0.00529405409299	3.16722409069517	3.72127298241655
58	adler	orzeł	13	13	26	1.62	1.08	1.35	1.12	1.04	1.09	2.08	2.08	2.08	1.5	1.44	1.44	6.85	6.85	6.85	0.38	0.55	0.46	30.33	5	1	1356	0.0215363561062	3.96535018720398	4.10085494068092
510	distel	oset	14	13	27	-0.29	-0.69	-0.48	1.14	1.38	1.25	2.36	2.23	2.3	1.01	1.3	1.14	6.36	6.08	6.22	0.93	1.38	1.15	1.12	4	1	18	0.000504195627904	2.11152394049707	2.33845830935619
643	erreichen	osiągać	16	11	27	1.75	1.55	1.67	0.68	0.93	0.78	3	2.64	2.85	0.97	1.21	1.06	5.81	4.82	5.41	0.98	1.89	1.47	42.74	7	2	55	0.00187272661793	2.58095836655044	3.09648812842883
1312	leistung	osiągnięcie	16	11	27	2.31	1.73	2.07	0.87	1.1	1	3.25	2.91	3.11	1.29	1.58	1.4	5.69	5	5.41	1.25	1.84	1.53	26.5	11	1	499	0.0168185255879	3.53174034388026	3.85413300768516
2660	verwaist	osierocony	13	13	26	-1.46	-2.46	-1.96	1.13	0.78	1.08	1.77	3	2.38	0.93	1	1.13	4.77	5.15	4.96	1.96	1.28	1.64	2.32	10	2	30	0.000972377282386	2.32413203337851	2.36731137580404
661	esel	osioł	11	16	27	0.09	0.06	0.07	1.22	1.18	1.17	2.18	1.94	2.04	0.87	0.68	0.76	6.55	6.5	6.52	0.82	1.1	0.98	3.9	5	1	647	0.0178629308172	3.64434534541483	3.45387092759707
124	anklagen	oskarżać	14	13	27	-1.5	-2.54	-2	1.02	0.88	1.07	3.21	3.23	3.22	1.31	1.3	1.28	5.43	5.92	5.67	1.5	1.32	1.41	16.96	8	2	326	0.0110923038139	3.34731809220452	3.28982227137778
123	anklage	oskarżenie	11	16	27	-1.36	-2	-1.74	1.43	0.82	1.13	3.36	3.19	3.26	1.03	1.11	1.06	5.55	5.63	5.59	1.69	1.31	1.45	34.8	10	1	1295	0.0327367018403	3.94537534107881	3.82303869637063
115	angeklagte	oskarżony	9	18	27	-1.44	-1.72	-1.63	0.73	0.83	0.79	3.44	2.56	2.85	1.13	1.1	1.17	6.11	5.67	5.81	0.6	1.46	1.24	58.57	9	3	1853	0.0441171174416	4.10088006935272	4.24785973723801
1780	person	osoba	9	18	27	1	0.44	0.63	1.12	0.92	1.01	2.56	1.33	1.74	0.88	0.69	0.94	5.78	5.72	5.74	1.09	1.53	1.38	1087.76	5	1	8560	0.21334677855	4.76529483659478	4.9238610220355
553	eigenart	osobliwy	14	12	26	0.64	0.75	0.69	1.39	0.75	1.12	1.93	2.33	2.12	0.73	1.07	0.91	5.36	4	4.73	1.15	1.71	1.56	9.23	8	3	93	0.00324125760795	2.80589819314394	3.08569834881547
1333	letzte	ostatni	15	11	26	-0.67	-1.64	-1.08	1.35	1.36	1.41	2	2.73	2.31	0.65	1.1	0.93	5.53	5.64	5.58	1.68	1.57	1.6	533.05	7	3	16937	0.393380631685	5.0616324680748	5.04482801831379
2695	vorsicht	ostrożność	14	12	26	0.07	0.58	0.31	1.07	1.16	1.12	2.5	2.33	2.42	0.76	0.65	0.7	4.79	4.5	4.65	1.19	1.57	1.35	14.39	10	1	485	0.0157741203587	3.51940660880653	3.68063054559755
309	behutsam	ostrożny	14	12	26	0.21	0.33	0.27	0.97	1.37	1.15	2.21	2.17	2.19	0.7	0.83	0.75	5.21	5.25	5.23	1.48	1.06	1.27	10.42	8	3	3161	0.0929880793748	4.33273220514043	3.96397970390963
2053	scharf	ostry	11	16	27	0.18	-0.81	-0.41	1.66	1.11	1.42	3	2.19	2.52	1	0.91	1.01	5.27	5.88	5.63	1.74	1.54	1.62	63.21	5	3	1588	0.04757445889	4.03389423675162	4.06700896512706
1165	klinge	ostrze	10	17	27	-0.9	-0.71	-0.78	0.88	1.16	1.05	2.6	2.24	2.37	0.97	1.03	1.01	5.8	6.29	6.11	1.14	0.92	1.01	4.31	6	1	954	0.0249576835812	3.81277371112798	3.76006923262519
2734	warnen	ostrzegać	16	11	27	-0.25	-0.18	-0.22	1.39	1.08	1.25	2.88	2.27	2.63	1.09	1.27	1.18	5.19	5.27	5.22	1.22	1.42	1.28	22.36	9	2	69	0.00237692224583	2.67786837955849	2.81173614974271
2735	warnung	ostrzeżenie	15	11	26	-0.4	-1	-0.65	1.45	1.55	1.5	3.27	2.91	3.12	1.16	0.94	1.07	5.47	4.45	5.04	1.46	1.81	1.66	13.46	11	1	1821	0.0539489321857	4.09331871218122	3.94851816714688
2830	zahm	oswoić	15	10	25	1.33	1.7	1.48	0.98	0.95	0.96	2.4	2.2	2.32	0.99	0.63	0.85	4.93	4.6	4.8	1.83	1.96	1.85	7.73	6	2	148	0.00496992833219	3.00595660795651	3.22923312359368
2398	taumel	oszałamiający	11	15	26	1.73	2.2	2	1.19	0.68	0.94	3.18	3.07	3.12	1.17	1.39	1.28	5.09	5.87	5.54	1.87	1.13	1.5	3.25	13	3	82	0.00270104800663	2.75184843192031	2.75456331818727
1994	rücklage	oszczędności	9	18	27	0.67	1.5	1.22	1.22	1.29	1.31	2.89	2.17	2.41	1.05	1.15	1.15	5.67	5.78	5.74	1	1.59	1.4	40.05	12	1	867	0.0264702704649	3.77129006472073	4.19264857977892
2244	sparsam	oszczędny	10	17	27	0.8	0.71	0.74	1.32	0.92	1.06	1.8	1.94	1.89	0.79	0.75	0.75	5.3	5.35	5.33	1.64	1.69	1.64	5.76	9	3	31	0.00108041920265	2.33792031786414	2.77173151850778
2242	sparen	oszczędzać	9	18	27	0.22	0.5	0.41	1.56	1.5	1.5	2.56	2.22	2.33	0.88	1.11	1.04	5.56	6.06	5.89	0.88	1.06	1.01	18.01	10	2	523	0.017250693269	3.55210162652797	3.67832734918319
820	gauner	oszust	14	13	27	-2	-2.38	-2.19	1.11	0.65	0.92	3.21	4	3.59	1.37	1	1.25	6.21	5.23	5.74	0.97	1.3	1.23	11.72	6	1	819	0.023229012857	3.74658419192795	3.58665605451411
362	betrug	oszustwo	14	12	26	-1.86	-1.92	-1.88	0.66	0.51	0.59	3.21	3.42	3.31	0.89	0.9	0.88	5.93	5.08	5.54	0.62	1.68	1.27	16.07	8	1	1373	0.0382828537473	3.97075707226777	3.84455860534581
51	achse	oś	14	12	26	-0.14	-0.42	-0.27	1.03	1	1	1.57	1.42	1.5	0.85	0.9	0.86	5.29	5.58	5.42	1.82	1.56	1.68	17.73	2	1	208	0.00468181654482	3.15291662565529	3.40741655283216
1076	jawort	oświadczyny	14	13	27	1.29	2.08	1.67	1.38	1.26	1.36	3.21	3.69	3.44	1.63	1.38	1.5	6	6.15	6.07	1.62	1.28	1.44	0.79	11	1	300	0.0084632837541	3.31133683513808	3.06057204543425
2531	umringen	otaczać	14	12	26	-0.36	1.17	0.35	0.93	1.03	1.23	2.14	2.17	2.15	1.03	1.03	1.01	4.64	4.58	4.62	1.39	1.62	1.47	34.28	7	2	56	0.00198076853819	2.58864519521673	2.81233850031189
627	erhalten	otrzymywać	14	12	26	1.36	1.33	1.35	0.84	0.49	0.69	2.64	3.08	2.85	0.93	0.67	0.83	5.71	5.5	5.62	0.73	0.52	0.64	85.55	10	2	151	0.0051499981993	3.01461392748901	3.4378479264496
1702	öffnen	otwierać	14	13	27	0.79	1.31	1.04	1.42	1.03	1.26	2.43	2.38	2.41	1.16	1.12	1.12	5.93	6.15	6.04	1.38	1.41	1.37	77.1	8	2	1688	0.0475384449166	4.06039998911525	3.92897068679337
1060	insekt	owad	14	13	27	-0.71	-1.38	-1.04	1.14	1.45	1.32	2.5	3.15	2.81	1.09	1.34	1.24	6.36	6.38	6.37	1.39	0.87	1.15	12.45	4	1	133	0.00338531350164	2.95987513790905	3.03397747737913
2046	schaf	owca	10	17	27	0.6	0.71	0.67	0.97	0.77	0.83	1.7	1.65	1.67	0.82	0.86	0.83	6.3	6.76	6.59	0.67	0.44	0.57	13.42	4	1	361	0.00932761911622	3.3914789100774	3.36911398927579
2798	witwer	owdowieć	14	12	26	-2.36	-2.25	-2.31	0.74	0.87	0.79	3.07	3.33	3.19	1.33	1.44	1.36	4.5	4.92	4.69	1.87	1.51	1.69	0.74	8	2	1	3.60139734217e-05	1.13380033520822	1.41206587501592
947	hafer	owies	16	11	27	0.38	0.82	0.56	0.81	0.75	0.8	1.38	1.45	1.41	0.81	0.82	0.8	6.19	6.73	6.41	1.56	0.9	1.34	2.64	5	1	66	0.00162062880398	2.65884514224506	2.89621977226369
1698	obst	owocowy	14	12	26	1.79	2	1.88	0.97	0.74	0.86	2.57	2.58	2.58	1.16	1.31	1.21	6.43	6.33	6.38	0.76	0.89	0.8	2.46	7	3	118	0.00374545323586	2.90831730093677	2.87623179005246
117	angeregt	ożywiony	14	13	27	1.43	1.69	1.56	1.28	1.03	1.15	3.36	2.77	3.07	1.22	1.42	1.33	6	5.46	5.74	1.41	1.51	1.46	6.07	8	3	55	0.00183671264451	2.58095836655044	2.84794960919181
1750	parfüm	pachnidło	9	18	27	1.22	1.22	1.22	1.48	1.35	1.37	2.89	2.44	2.59	1.36	0.98	1.12	4.89	5.72	5.44	1.54	1.41	1.48	0.64	9	1	8	0.00021608384053	1.78701284898356	1.97111553105491
533	duften	pachnieć	16	11	27	2.13	2	2.07	0.81	0.77	0.78	2.94	2.73	2.85	1	1.35	1.13	5.94	6.09	6	1.57	1.64	1.57	7.29	8	2	144	0.00468181654482	2.99413834177921	2.94202105575402
1764	patient	pacjent	14	12	26	-1	-0.75	-0.88	0.96	1.48	1.21	1.93	2.58	2.23	0.83	1.16	1.03	5.86	5.92	5.88	1.17	1	1.07	109.52	7	1	2501	0.0500594230561	4.23105764490164	4.28105943893798
1730	paket	paczka	14	13	27	1	0.92	0.96	0.96	1.5	1.22	2.29	2.62	2.44	1.33	1.39	1.34	6.43	6.69	6.56	0.85	0.85	0.85	21.72	6	1	881	0.0263262145713	3.77823892467606	3.63737515674178
2	aas	padlina	16	11	27	-1.81	-1.45	-1.67	0.91	0.93	0.92	2.75	2.09	2.48	0.93	0.83	0.94	6.25	5.09	5.78	1.24	1.92	1.63	1.54	7	1	79	0.00194475456477	2.73586032653618	2.60217149587172
2255	spinne	pająk	10	17	27	-0.9	-1.53	-1.3	1.29	1.07	1.17	2.3	3	2.74	1.16	1.37	1.32	6.7	6.76	6.74	0.48	0.44	0.45	11.41	5	1	608	0.0122447509634	3.61738763217711	3.74118011983059
1731	pakt	pakt	11	16	27	0.36	0	0.15	1.21	1.21	1.2	2.36	2.06	2.19	0.92	1.18	1.08	4.82	4.88	4.85	1.94	1.54	1.68	12.03	4	1	609	0.01494579897	3.61810017455501	3.65276329936761
1913	rauchen	palarnia	14	12	26	-1.86	-2	-1.92	0.95	0.85	0.89	2.43	2.75	2.58	1.4	1.22	1.3	6	6.33	6.15	1.66	0.78	1.32	1.22	8	1	19	0.000504195627904	2.13380033520822	2.24265659673923
731	finger	palec	13	13	26	0.31	0.15	0.23	0.63	0.69	0.65	1.31	1.46	1.38	0.63	1.13	0.9	6.62	6.23	6.42	0.87	1.79	1.39	88.47	5	1	3041	0.0748370367703	4.31592954926122	4.20725046469834
1914	raucher	palić	14	12	26	-0.79	-1.5	-1.12	1.67	0.9	1.4	2.79	2.58	2.69	1.05	1	1.01	6.29	5.83	6.08	0.91	0.83	0.89	52.06	5	2	1951	0.055857672777	4.12325015287491	4.01814901942306
1733	palme	palma	9	18	27	0.89	1	0.96	1.27	0.97	1.06	2.22	1.78	1.93	1.09	0.94	1	6.11	6.56	6.41	1.36	0.86	1.05	8.91	5	1	75	0.00219685237872	2.71358393182503	3.02816143289388
1732	palast	pałac	14	13	27	0.36	1.54	0.93	1.01	1.27	1.27	2	2.92	2.44	1.3	1.26	1.34	6.21	6.31	6.26	1.05	1.25	1.13	58.73	5	1	897	0.0217524399467	3.78604667621154	4.05855395459294
1382	lodern	pałać	13	13	26	0.23	0.15	0.19	0.83	0.99	0.9	1.69	2.08	1.88	0.95	1.19	1.07	3.62	4	3.81	2.26	1.96	2.08	0.93	5	2	8	0.000288111787374	1.78701284898356	1.86019115624674
2237	souvenir	pamiątka	11	16	27	1.27	2.25	1.85	1.01	0.77	0.99	2.82	3.06	2.96	1.08	1.29	1.19	5.73	6.19	6	1.01	1.05	1.04	21.26	8	1	472	0.0156660784384	3.50763148028205	3.46281983928843
997	herr	pan	10	17	27	0.2	0.24	0.22	0.92	0.9	0.89	1.7	1.76	1.74	0.67	1.09	0.94	6.1	6.47	6.33	0.99	0.8	0.88	2259.35	3	1	266828	0.761695537869	6.25900336814534	6.17561167175625
1734	panda	panda	13	13	26	1.23	1.46	1.35	1.09	1.33	1.2	1.85	2.15	2	1.14	1.07	1.1	6.46	6.23	6.35	0.88	1.79	1.38	3.42	5	1	231	0.00396153707639	3.19825832443514	3.31381719341254
1736	panisch	paniczny	14	12	26	-1.86	-2.25	-2.04	0.86	0.97	0.92	3	3.92	3.42	0.96	1.24	1.17	5.21	6	5.58	1.25	1.28	1.3	2.05	8	3	22	0.000792307415277	2.19449817556183	2.53523308367368
775	fräulein	panieński	14	12	26	0.36	0.67	0.5	1.5	1.07	1.3	2.21	2.25	2.23	1.05	1.22	1.11	4.86	4.75	4.81	1.61	1.66	1.6	2.18	9	3	118	0.00259300608636	2.90831730093677	2.69726436655223
1735	panik	panika	14	13	27	-1.36	-2.38	-1.85	1.08	0.77	1.06	3.29	3.92	3.59	1.2	0.95	1.12	5.71	5.62	5.67	1.59	1.33	1.44	12.21	6	1	386	0.0121727230165	3.42048130456315	3.44807127719877
1738	panorama	panorama	15	11	26	1.27	1.64	1.42	1.03	1.12	1.06	2.07	1.73	1.92	0.96	0.79	0.89	6.27	6	6.15	0.88	1.1	0.97	8.22	8	1	42	0.0013325170166	2.46623879512383	2.99849499384196
999	herrschen	panować	16	11	27	0.63	0.64	0.63	1.67	0.92	1.39	2.69	1.55	2.22	0.79	0.82	0.97	4.5	4	4.3	1.37	2.05	1.66	54.58	7	2	431	0.0139374077142	3.46825408635915	3.54527580795547
998	herrschaft	panowanie	14	11	25	0.57	-0.36	0.16	1.09	1.69	1.43	2.21	2.27	2.24	1.05	1.42	1.2	5.43	4.45	5	1.45	1.92	1.71	15.72	9	1	791	0.0256779630497	3.73149552113373	3.81376370228259
1739	panther	pantera	15	11	26	0.8	0.73	0.77	1.01	1.62	1.27	2.27	2.55	2.38	0.88	1.13	0.98	6.4	6.73	6.54	0.74	0.47	0.65	3.15	7	1	157	0.0038174811827	3.03142742649866	3.14053342611464
1935	regierung	panujący	11	16	27	-0.36	0.06	-0.11	1.29	1.29	1.28	2.91	2.19	2.48	1.04	1.05	1.09	5.45	5.25	5.33	1.37	1.57	1.47	6.02	8	3	35	0.00115244714949	2.38907284031153	2.9223500924166
2276	staat	państwo	14	12	26	0.29	0.67	0.46	1.38	0.98	1.21	2	2.08	2.04	1.11	1.31	1.18	5.57	5.67	5.62	1.5	1.15	1.33	642.91	7	1	5220	0.111427233767	4.55052403275495	4.86719160158468
2865	zigarette	papieros	9	18	27	-1.56	-1.5	-1.52	1.59	1.34	1.4	2.33	2.22	2.26	1	1.06	1.02	6.67	6.61	6.63	0.5	1.14	0.97	53.84	8	1	305	0.00889545143516	3.31849176602582	3.33735836319193
1745	papst	papież	14	12	26	0.79	1.08	0.92	1.25	1.68	1.44	2.5	1.92	2.23	1.45	1.16	1.34	6.29	6.92	6.58	0.83	0.29	0.7	61.91	6	1	867	0.0135412540066	3.77129006472073	4.11816044181063
1819	plappern	paplać	13	13	26	-1.23	-0.92	-1.08	1.3	1.12	1.2	1.92	2.54	2.23	0.76	1.2	1.03	5.92	5.54	5.73	1.04	1.13	1.08	0.7	6	2	120	0.00410559297007	2.91555570986069	2.55324473762674
1744	paprika	paprykowy	13	13	26	0.69	0.92	0.81	1.03	1.04	1.02	1.77	1.85	1.81	0.93	0.8	0.85	6	6	6	1.63	1	1.33	0.14	9	3	4	0.000144055893687	1.53174034388026	1.5229902498241
1742	papagei	papuga	11	16	27	1.18	0.75	0.93	1.08	1.18	1.14	2.73	2.13	2.37	1.01	0.96	1.01	6.09	6.81	6.52	1.04	0.75	0.94	4.33	6	1	255	0.00605034753484	3.24101030485609	3.21711191827189
1728	paar	para	14	12	26	1.43	1.58	1.5	1.09	1	1.03	2.5	3.08	2.77	1.29	1.16	1.24	6.43	6.33	6.38	0.76	1.23	0.98	67.27	4	1	3509	0.0968415745309	4.37807745601006	4.36785306735804
1747	paradox	paradoksalny	15	11	26	0.2	-1	-0.31	1.21	0.89	1.23	2.53	2.09	2.35	1.13	1.22	1.16	4.47	3.27	3.96	1.6	2.15	1.91	3.54	12	3	6	0.00021608384053	1.6778683795585	2.21127872835235
2085	schirm	parasol	11	16	27	0.18	0.5	0.37	1.08	0.73	0.88	1.82	1.56	1.67	0.75	0.81	0.78	6.64	6.75	6.7	0.67	1	0.87	9.13	7	1	419	0.0101919544783	3.45601962994214	3.54084516873803
1752	park	park	13	13	26	1.54	2.15	1.85	0.97	0.9	0.97	2.08	2.62	2.35	1.32	1.39	1.35	6.62	6.92	6.77	0.65	0.28	0.51	86.71	4	1	4109	0.074476897036	4.44661216142031	4.46710555853732
1753	parlament	parlament	14	12	26	-0.57	-1.17	-0.85	1.5	1.19	1.38	2.29	2.17	2.23	1.14	1.4	1.24	5.64	5.5	5.58	1.45	2.02	1.7	74.18	9	1	176	0.00410559297007	3.08074360590604	3.74144112488543
466	dampfer	parowiec	11	16	27	0.64	0	0.26	1.03	0.37	0.76	2.27	1.5	1.81	0.9	0.63	0.83	6.36	6.06	6.19	1.12	1.18	1.14	0.81	8	1	69	0.00154860085713	2.67786837955849	2.61175849978903
1755	partei	partia	13	13	26	-1.31	-0.85	-1.08	1.32	0.9	1.13	1.54	1.77	1.65	0.97	1.09	1.02	5.31	4.85	5.08	2.25	1.91	2.06	177.43	6	1	739	0.0185832102856	3.70200205927521	4.12243214755398
1757	partner	partner	13	13	26	1.31	2.23	1.77	0.95	0.93	1.03	2.69	3.54	3.12	1.44	1.27	1.4	5.92	6.38	6.15	1.5	0.87	1.22	78.28	7	1	2468	0.0592790002521	4.22529142947617	4.19703454333949
1756	partisan	partyzancki	15	11	26	0.67	0.27	0.5	1.4	1.35	1.36	2.67	2.09	2.42	1.23	1.14	1.21	5.53	4.55	5.12	1.73	1.86	1.82	5.08	11	3	6	0.00021608384053	1.6778683795585	2.26726560807432
1751	paris	Paryż	14	13	27	1.21	1.85	1.52	1.19	0.99	1.12	2.71	3.15	2.93	1.44	1.28	1.36	6.07	6.38	6.22	1.44	0.96	1.22	48.73	5	1	1309	0.0276587315879	3.9500416352	3.97817169774027
941	gurt	pas	14	13	27	0.07	-0.15	-0.04	0.47	1.41	1.02	1.36	2	1.67	0.74	1.22	1.04	6.57	6.31	6.44	0.94	1.11	1.01	47.2	3	1	2279	0.0564699103252	4.19070518654469	4.271464063847
942	gürtel	pasek	9	18	27	0.11	0.67	0.48	0.78	1.14	1.05	2.22	1.56	1.78	0.97	0.86	0.93	5.89	6.61	6.37	1.17	0.61	0.88	20.85	5	1	731	0.0211041884251	3.69728142060263	3.83573959194986
974	hehlerei	paserstwo	11	16	27	-0.91	-1.38	-1.19	1.38	1.2	1.27	2.73	2.25	2.44	1.35	1.06	1.19	5.27	4	4.52	1.9	2.07	2.06	0.76	9	1	32	0.00104440522923	2.35128427942213	2.661134965269
2707	wabe	pasieka	10	17	27	0.6	0.65	0.63	0.52	1	0.84	1.5	1.59	1.56	0.71	0.8	0.75	5.3	5.88	5.67	1.95	1.17	1.49	2.87	7	1	3	0.000108041920265	1.4348303308722	2.21933872645393
1759	passion	pasjonujący	14	13	27	1.79	2.46	2.11	0.89	0.88	0.93	2.79	3.31	3.04	1.31	1.18	1.26	5.43	4.77	5.11	1.22	1.42	1.34	3.44	11	3	32	0.00115244714949	2.35128427942213	2.5763830731842
1748	parasit	pasożyt	11	16	27	-1.91	-2	-1.96	1.45	0.82	1.09	3.36	2.75	3	1.29	1.18	1.24	5.73	5.31	5.48	1.35	1.74	1.58	2.79	7	1	258	0.00651852918933	3.24607010362549	2.98221512102467
1761	paste	pasta	15	11	26	0.87	0.36	0.65	1.13	0.81	1.02	1.53	1.45	1.5	0.99	1.04	0.99	6.07	6.36	6.19	1.22	1.5	1.33	5.1	5	1	253	0.00752692044513	3.23760405616418	3.13844450948448
1015	hirte	pasterz	13	13	26	0.23	0.85	0.54	0.73	0.8	0.81	1.54	1.46	1.5	0.97	0.97	0.95	6.54	6	6.27	0.88	1.63	1.31	7.1	7	1	157	0.00460978859798	3.03142742649866	3.1313568251242
1762	pastor	pastor	14	12	26	-0.5	0.67	0.04	0.76	0.78	0.96	1.5	1.83	1.65	1.02	0.83	0.94	5.93	6	5.96	1.64	0.95	1.34	5.53	6	1	716	0.0132891561926	3.68828949521204	3.60899709726915
1760	passiv	pasywny	14	13	27	-0.07	-1.38	-0.7	1.49	0.87	1.38	2.29	2.62	2.44	1.07	1.33	1.19	5.14	4.62	4.89	1.7	1.8	1.74	2.93	7	3	32	0.00104440522923	2.35128427942213	2.58995919620601
1784	pfanne	patelnia	10	17	27	0.7	0.65	0.67	1.49	1.37	1.39	2.5	1.94	2.15	1.51	1.09	1.26	6.7	6.88	6.81	0.48	0.33	0.4	4.5	8	1	80	0.00241293621925	2.74125535842289	2.67836345049076
1786	pfau	paw	14	12	26	0.86	1.25	1.04	1.17	1.82	1.48	2.29	2.58	2.42	0.91	1.24	1.06	6.21	6.42	6.31	0.97	1	0.97	2.25	3	1	178	0.00410559297007	3.08562337052413	3.13307372445758
856	geldgier	pazerny	16	11	27	-1.75	-1.36	-1.59	1.13	1.12	1.12	3.06	2.18	2.7	1	0.75	0.99	5.94	4.64	5.41	0.85	2.11	1.6	1.17	7	3	33	0.00115244714949	2.36424925658649	2.4446066388731
1633	nagel	paznokieć	14	12	26	-0.07	0.08	0	0.47	1.16	0.85	1.79	1.58	1.69	1.12	1	1.05	6.71	6.5	6.62	0.61	1.17	0.9	11.53	9	1	237	0.00745489249829	3.20934729660075	3.02674678788445
1221	kralle	pazur	14	12	26	-0.21	-0.33	-0.27	1.19	0.98	1.08	2.29	2.17	2.23	0.91	0.83	0.86	6.21	6.25	6.23	0.97	0.97	0.95	7.25	5	1	253	0.00324125760795	3.23760405616418	3.15632360696304
1179	knospe	pąk	9	18	27	0.67	1.33	1.11	0.87	1.19	1.12	2.33	1.83	2	1.12	1.38	1.3	4.67	6.5	5.89	2.18	0.71	1.6	2.2	3	1	34	0.00111643317607	2.37683838389451	2.34347927850326
1766	pech	pech	14	12	26	-1.43	-1.92	-1.65	1.34	1.24	1.29	2.93	3.58	3.23	1.14	1.38	1.27	4.79	5.58	5.15	1.53	1.38	1.49	11.07	4	1	1103	0.0339611769367	3.87573941293742	3.80438878340855
1767	pedal	pedał	14	12	26	-0.5	-1.25	-0.85	1.34	1.22	1.32	2.14	2.33	2.23	1.23	1.23	1.21	5.86	4.92	5.42	1.61	1.78	1.72	5.35	5	1	688	0.0177548888969	3.67098956145186	3.50361712565466
1768	pedant	pedantyczny	16	11	27	-0.38	0	-0.22	1.45	1.26	1.37	2.38	2.18	2.3	0.96	0.98	0.95	5.56	5.18	5.41	1.5	1.47	1.47	0.52	11	3	41	0.00126048906976	2.45601962994214	2.41152232719531
1524	milchbar	peerelowski	11	16	27	-1.18	-0.38	-0.7	1.25	1.26	1.3	2.82	2.06	2.37	1.08	1.06	1.11	4.18	4.75	4.52	2.14	1.57	1.81	2.58	11	3
2681	vollmond	pełnia	16	11	27	1.44	0.91	1.22	0.96	1.04	1.01	2.44	2	2.26	1.03	1	1.02	6.38	6.64	6.48	0.81	1.21	0.98	87.8	6	1	394	0.0105520942126	3.4293674351707	3.40678614865548
1932	regent	pełnomocnik	14	11	25	-0.07	-0.09	-0.08	1.21	1.3	1.22	2.07	1.82	1.96	1.14	0.87	1.02	5.5	4.18	4.92	1.45	1.08	1.44	31.82	11	1	103	0.0026650340332	2.84980367884302	3.5267873344705
840	gehalt	pensja	11	16	27	0.73	1.63	1.26	1.85	1.26	1.56	2.91	2.69	2.78	1.38	1.14	1.22	6.27	6.06	6.15	0.9	1	0.95	32.89	6	1	287	0.00954370295675	3.29216282730347	3.52672757896401
1776	pensum	pensum	14	12	26	0.29	0	0.15	1.07	0.74	0.92	2.14	1.67	1.92	1.17	0.98	1.09	3.43	2.5	3	1.65	2.11	1.9	1.11	6	1	1	3.60139734217e-05	1.13380033520822	2.06705829417437
1777	perfekt	perfekcyjny	14	13	27	1.43	1	1.22	1.65	1.78	1.69	3.14	3.15	3.15	1.35	0.99	1.17	4.86	5.31	5.07	1.61	0.95	1.33	2.43	11	3	151	0.00471783051824	3.01461392748901	2.92162402023945
1749	parfum	perfumy	9	18	27	1.67	2.17	2	1.22	0.92	1.04	3.11	2.72	2.85	1.05	0.96	0.99	5.78	6.33	6.15	0.97	1.08	1.06	7.27	7	1	884	0.0231209709367	3.77971361024206	3.64805991388325
1778	perle	perłowy	14	12	26	0.79	1.5	1.12	1.19	1.09	1.18	1.86	2.58	2.19	0.95	1	1.02	5.64	6	5.81	1.15	1.04	1.1	1.38	7	3	32	0.00108041920265	2.35128427942213	2.36293122088053
1779	perser	Pers	9	18	27	0.11	0.28	0.22	1.54	0.89	1.12	2.67	1.44	1.85	1.12	0.86	1.1	4.89	4.44	4.59	1.45	2.12	1.91	1.92	4	1	16	0.000540209601325	2.06321926092251	2.34983764748164
227	aussicht	perspektywa	9	18	27	1.44	1.17	1.26	1.01	1.42	1.29	2.67	2.28	2.41	1.12	1.07	1.08	4	4.67	4.44	1.32	1.78	1.65	65.36	11	1	310	0.0102639824252	3.32553072857108	3.67988142782215
1781	pervers	perwersyjny	9	18	27	-0.56	-0.44	-0.48	1.67	1.54	1.55	3.67	2.67	3	0.87	1.19	1.18	5	4.5	4.67	1.5	1.76	1.66	1.67	11	3	61	0.00187272661793	2.62516202904249	2.55568673060509
397	blase	pęcherz	14	13	27	-0.5	-0.85	-0.67	0.94	0.9	0.92	1.79	2.08	1.93	0.8	1.04	0.92	5.29	6.15	5.7	1.68	1.14	1.49	3.49	7	1	271	0.00803111607304	3.26733924357844	3.20305965661288
1803	pinsel	pędzel	14	13	27	0.14	0.54	0.33	0.36	0.97	0.73	1.29	1.85	1.56	0.61	0.9	0.8	6.5	6.69	6.59	1.09	0.63	0.89	6.64	6	1	101	0.00291713184716	2.84137051130616	3.0394305237286
1003	hetzen	pędzić	13	13	26	0	-0.38	-0.19	1.35	1.39	1.36	2.46	3	2.73	1.2	1.53	1.37	6.54	5.69	6.12	0.78	1.44	1.21	18.61	6	2	147	0.00489790038535	3.0030320549392	3.07600065939423
1823	platzen	pękać	9	18	27	-1.44	-1	-1.15	0.73	1.14	1.03	3.11	2.22	2.52	0.78	1.06	1.05	4.78	5.28	5.11	1.48	1.64	1.58	12.82	5	2	82	0.00270104800663	2.75184843192031	2.8864658620138
1621	nabel	pępek	9	18	27	0.78	0.28	0.44	0.97	0.75	0.85	2.44	1.33	1.7	1.33	0.59	1.03	6.44	6.39	6.41	0.73	1.24	1.08	3.67	5	1	139	0.00424964886376	2.97889837522248	3.06393381953587
1804	pinzette	pęseta	9	18	27	-0.22	0.11	0	0.44	0.9	0.78	1.78	1.17	1.37	1.09	0.38	0.74	5.44	6.28	6	2.07	1.27	1.59	0.17	6	1	16	0.000504195627904	2.06321926092251	1.83718471484925
2028	sand	piasek	14	13	27	1.07	1.08	1.07	1.07	1.32	1.17	2.36	2.54	2.44	1.34	1.27	1.28	6.5	6.69	6.59	0.65	0.75	0.69	33.33	6	1	1050	0.0260381027839	3.85437305557248	3.94860428451724
2488	trinken	pić	10	17	27	1.3	0.76	0.96	1.42	1.39	1.4	2.6	2.18	2.33	1.26	1.29	1.27	6.5	6.71	6.63	0.97	0.59	0.74	88.1	3	2	4859	0.130550653654	4.51940660880653	4.40417308432569
2185	siegel	pieczętować	15	11	26	0.6	0.45	0.54	0.63	0.82	0.71	2.13	1.45	1.85	0.92	0.69	0.88	5.67	5.55	5.62	1.29	1.81	1.5	0.85	11	2	3	0.000108041920265	1.4348303308722	1.66236705030051
1700	ofen	piekarnik	11	16	27	0.36	0.88	0.67	1.03	1.31	1.21	2.09	2.38	2.26	0.83	1.15	1.02	6.09	6.63	6.41	1.38	1.02	1.19	2.91	9	1	195	0.00583426369431	3.12502641090071	2.91999015031633
1057	inferno	piekło	14	12	26	-1.64	-2.5	-2.04	1.01	0.67	0.96	2.5	3.92	3.15	1.22	1	1.32	4.43	5.33	4.85	2.47	1.5	2.09	23.17	6	1	3474	0.093600316923	4.37372514847037	4.21986008862744
1792	pflege	pielęgnacja	15	11	26	1.27	1.91	1.54	0.96	0.83	0.95	2.27	2.09	2.19	1.1	1.04	1.06	5.73	4.36	5.15	1.44	1.8	1.71	4.93	11	1	21	0.000684265495012	2.17519302036644	2.60149184824036
2535	umsorgen	pielęgnować	16	11	27	1.88	1.55	1.74	1.09	0.93	1.02	2.19	2.09	2.15	0.98	0.94	0.95	5.88	4.91	5.48	1.09	1.87	1.5	8.67	11	2	76	0.00262902005978	2.71926106471672	3.0476671090713
1799	pilger	pielgrzymować	14	13	27	0.86	0.38	0.63	1.23	1.39	1.31	2.36	2.38	2.37	1.08	1.33	1.18	5.86	5.46	5.67	1.56	1.45	1.49	3.1	13	2
855	geld	pieniądze	14	13	27	1.14	1	1.07	1.46	1.41	1.41	2.5	2.92	2.7	1.22	1.19	1.2	6.57	6.38	6.48	0.85	0.87	0.85	0.05	9	1	35593	0.412035869918	5.38414713564905	5.42416600551821
2279	stamm	pień	11	16	27	0.73	-0.06	0.26	1.19	0.44	0.9	1.64	1.31	1.44	0.81	0.48	0.64	6	6.56	6.33	1.18	1.03	1.11	12.83	4	1	258	0.00810314401988	3.24607010362549	3.47320931960332
438	brust	pierś	11	16	27	1.82	0.75	1.19	1.17	1.06	1.21	3.18	2.25	2.63	1.33	1.06	1.24	6.18	6.44	6.33	1.83	0.89	1.33	52.45	5	1	703	0.0208160766377	3.68034299868635	3.80341682204481
1976	ring	pierścionek	14	13	27	1	1	1	1.11	1.83	1.47	2.5	3.15	2.81	1.34	1.68	1.52	6.43	6.85	6.63	1.16	0.38	0.88	4.99	11	1	2222	0.0398314546044	4.17970980224323	3.82166998232804
970	haustier	pies	14	13	27	0.93	1.69	1.3	1.21	1.49	1.38	2.21	2.92	2.56	1.12	1.55	1.37	6.86	6.69	6.78	0.36	1.11	0.8	124.53	4	1	8392	0.153779666511	4.75668756265734	4.66729469774236
339	berühren	pieścić	16	11	27	1.81	1.73	1.78	1.56	1.19	1.4	3.75	2.82	3.37	1.06	1.25	1.21	6.56	5.73	6.22	0.89	1.56	1.25	3.33	7	2	139	0.00446573270429	2.97889837522248	2.94335686713
695	faust	pięść	13	13	26	-0.38	-0.92	-0.65	1.39	0.95	1.2	2.38	2.38	2.38	1.33	1.04	1.17	6.69	5.92	6.31	0.63	1.61	1.26	17.64	5	1	556	0.014261533475	3.57862553471797	3.56414771433522
711	ferse	pięta	9	18	27	0	0.06	0.04	0.87	0.24	0.52	1.78	1.17	1.37	1.09	0.51	0.79	5.89	6.56	6.33	1.54	0.92	1.18	9.94	5	1	84	0.00219685237872	2.76218926525853	2.98386599220497
1800	pille	pigułka	14	12	26	-0.36	-0.17	-0.27	0.93	1.4	1.15	2.5	2.5	2.5	1.09	1	1.03	6.79	6.08	6.46	0.43	1	0.81	5.76	7	1	219	0.00623041740195	3.17519302036644	3.09387186496199
2502	trunken	pijany	14	12	26	-1.36	-2.17	-1.73	1.74	1.27	1.56	3.57	4	3.77	0.76	1.28	1.03	6.29	6.58	6.42	0.83	1.16	0.99	26.08	6	3	3886	0.0943926243382	4.42238488017551	4.31179813987762
705	feile	pilnik	14	12	26	-0.5	0.08	-0.23	0.65	0.79	0.76	2	1.25	1.65	1.04	0.87	1.02	6.43	6.25	6.35	0.76	1.06	0.89	0.52	6	1	64	0.00151258688371	2.64568369618709	2.49859827722866
1392	lotse	pilot	9	18	27	0.56	1	0.85	1.01	0.97	0.99	2.11	1.61	1.78	0.93	0.92	0.93	6	6.22	6.15	1.32	1.52	1.43	23.8	5	1	1922	0.0421723628768	4.11674962378272	4.03307851140248
2021	säge	piła	9	18	27	-0.67	-1.11	-0.96	1.22	1.28	1.26	2.67	2.06	2.26	1.32	0.87	1.06	6.33	6.39	6.37	1	1.04	1.01	20.85	4	1	667	0.0202038390896	3.65754680201978	3.80496679701723
245	ball	piłka	14	12	26	1.21	0.83	1.04	1.63	0.72	1.28	3.29	2.25	2.81	1.14	1.06	1.2	6.64	6.83	6.73	0.63	0.39	0.53	128.47	5	1	2453	0.0440450894947	4.22264489793522	4.36149233937914
1602	murmel	pionek	15	11	26	-0.2	-0.82	-0.46	1.26	0.75	1.1	1.8	1.64	1.73	1.21	0.81	1.04	6.33	6.45	6.38	1.11	0.82	0.98	1.96	6	1	130	0.00378146720928	2.9500416352	2.73483841142732
401	blitz	piorun	14	13	27	0.43	-0.62	-0.07	1.74	1.76	1.8	3.14	3.46	3.3	1.17	1.33	1.23	6.5	6.08	6.3	1.34	1.55	1.44	8.59	6	1	776	0.0150898548637	3.72319135834515	3.65350355969363
1353	lied	piosenka	13	13	26	1.85	2.08	1.96	0.99	0.76	0.87	2.54	3.15	2.85	1.51	0.99	1.29	6.46	6.54	6.5	0.88	0.66	0.76	68.42	8	1	3234	0.0713436813484	4.34264462454896	4.19513774416722
696	feder	pióro	10	17	27	0.9	0.82	0.85	0.88	0.88	0.86	1.8	1.76	1.78	0.79	0.83	0.8	6.4	6.47	6.44	0.7	0.8	0.75	22.15	5	1	946	0.0202038390896	3.80912031854751	3.82330628724357
1806	pirat	piracki	14	12	26	0.29	-1	-0.31	1.44	1.04	1.41	2.36	2.08	2.23	0.74	0.9	0.82	5.36	4.67	5.04	1.15	1.61	1.4	4.62	7	3	133	0.00288111787374	2.95987513790905	2.76975412761949
1805	piranha	pirania	15	11	26	-1.33	-1.64	-1.46	1.11	1.03	1.07	2.4	2.91	2.62	1.12	1.45	1.27	6.07	6.36	6.19	1.39	0.81	1.17	0.76	7	1	62	0.00136853099002	2.63211088899782	2.4837684636873
2118	schreiben	pisać	14	13	27	0.57	1	0.78	1.09	0.91	1.01	2.29	2.38	2.33	1.38	1.12	1.24	6.57	6.46	6.52	0.76	0.78	0.75	292.74	5	2	3680	0.0879821370692	4.39873615699091	4.50783361286077
1725	osterei	pisanka	14	12	26	1.64	1.17	1.42	0.74	1.11	0.95	2.57	2.17	2.38	0.85	1.11	0.98	6.57	6.5	6.54	0.76	1	0.86	2.85	7	1	7	0.000252097813952	1.73586032653618	2.11675061024233
1245	küken	pisklę	14	12	26	1.21	1.58	1.38	0.8	1.24	1.02	2.5	2.42	2.46	1.16	0.9	1.03	6.36	6.42	6.38	0.93	1.16	1.02	2.22	6	1	114	0.00277307595347	2.89346817989785	2.80591415916085
1808	pistole	pistolet	14	12	26	-0.14	-1.17	-0.62	1.46	1.11	1.39	2.64	2.83	2.73	1.15	1.27	1.19	6.5	6.58	6.54	0.65	0.79	0.71	19.64	8	1	4826	0.0955090575143	4.51644763836293	4.26630123609464
1132	keller	piwnica	11	16	27	0.55	-0.63	-0.15	1.37	0.62	1.13	2.18	1.88	2	0.98	0.89	0.92	6.18	6.63	6.44	1.08	0.89	0.97	33.35	7	1	372	0.0114524435481	3.40447917135293	3.42692428101827
380	bier	piwo	10	17	27	1.8	0.88	1.22	1.03	1.32	1.28	2.8	2.47	2.59	1.14	1.07	1.08	6.7	6.76	6.74	0.48	0.97	0.81	57.68	4	1	6740	0.141823027335	4.66149466668303	4.56047856954315
1809	pizzeria	pizzeria	14	12	26	1.29	2	1.62	1.54	1.21	1.42	2.93	2.83	2.88	1	1.03	0.99	6.57	6.67	6.62	0.51	0.89	0.7	2.27	8	1	63	0.00190874059135	2.63895031352813	2.77556523898405
1810	plage	plaga	9	18	27	-1.56	-1.61	-1.59	1.13	0.98	1.01	2.67	2.44	2.52	1.12	1.2	1.16	4.56	5.5	5.19	1.67	1.62	1.66	7.1	5	1	311	0.00878740951489	3.32692493356268	3.35593077365993
1812	plagiat	plagiat	14	12	26	-1.57	-1.75	-1.65	0.65	0.87	0.75	2.5	3.42	2.92	0.94	1.16	1.13	5.43	5.17	5.31	1.02	1.7	1.35	1.86	7	1	59	0.00147657291029	2.61092158992788	2.80650343290363
1813	plakat	plakat	14	13	27	0.79	1	0.89	1.05	1.15	1.09	2.29	2.08	2.19	1.27	1.5	1.36	6.43	6.62	6.52	1.34	0.65	1.05	11.16	6	1	442	0.0126048906976	3.47917406576731	3.62130628946318
1814	plan	plan	11	16	27	0.55	0.94	0.78	0.93	0.93	0.93	2	1.88	1.93	0.77	0.81	0.78	4.73	5.94	5.44	2.1	0.85	1.58	218.87	4	1	17489	0.328591493499	5.07556014902291	4.95854129610566
1815	planet	planeta	10	17	27	0.8	0.71	0.74	1.03	0.99	0.98	2.3	2	2.11	1.06	1.32	1.22	6.2	6.59	6.44	0.92	0.8	0.85	19.7	7	1	2121	0.0403716642057	4.15951571910956	3.86485364010332
1818	planvoll	planowy	14	13	27	0.64	1	0.81	1.28	1.08	1.18	2.14	2	2.07	0.86	1.08	0.96	4.86	4.46	4.67	2.03	1.81	1.9	3.12	7	3	8	0.000288111787374	1.78701284898356	2.17377651220223
1817	plantage	plantacja	10	17	27	0.6	0.53	0.56	0.97	1.01	0.97	1.7	1.76	1.74	0.82	0.9	0.86	6	5.88	5.93	1.05	1.54	1.36	5.88	9	1	85	0.00226888032557	2.76726879078781	2.70592135752537
1791	pflaster	plaster	15	11	26	-0.33	-0.27	-0.31	0.98	1.42	1.16	2.07	1.73	1.92	1.1	1.01	1.06	6.07	6.55	6.27	1.22	0.82	1.08	5.59	7	1	263	0.00756293441855	3.25437426641407	3.20040927761642
1820	platin	platyna	9	18	27	0.89	0.67	0.74	1.05	0.84	0.9	2.56	1.61	1.93	1.24	0.92	1.11	4.89	5.67	5.41	1.69	1.5	1.58	0.77	7	1	37	0.00129650304318	2.41255393616105	2.41830873078995
2332	strand	plaża	15	11	26	2.53	1.82	2.23	0.74	1.25	1.03	3.27	2.36	2.88	1.49	1.03	1.37	6.6	6.45	6.54	0.83	0.93	0.86	25.11	5	1	498	0.0138293657939	3.53087088516763	3.56662356481806
2200	sippe	plemię	9	18	27	0.56	0.5	0.52	0.73	0.86	0.8	2.11	1.67	1.81	1.05	0.91	0.96	5.44	5.28	5.33	1.51	1.93	1.78	14.75	6	1	1079	0.0132531422192	3.86619409503119	3.63451745641365
649	ertrag	plon	14	12	26	1	1.25	1.12	0.78	0.75	0.77	2.29	1.67	2	0.99	0.65	0.89	5.64	5.33	5.5	1.69	1.37	1.53	9.85	4	1	91	0.00270104800663	2.79655816688979	3.12074635516113
224	ausreden	plotkarski	9	17	26	-1.67	-1.41	-1.5	0.87	1.06	0.99	2.22	2.53	2.42	0.97	1.12	1.06	5.11	5.82	5.58	1.27	1.29	1.3	0.34	10	3	10	0.000324125760795	1.87416302470246	1.94162660107525
2270	spucken	pluć	10	17	27	-1.6	-1.47	-1.52	0.7	1.18	1.01	2.8	2.65	2.7	1.23	1.32	1.27	6	6.47	6.3	0.67	0.8	0.78	5.08	4	2	152	0.00478985846508	3.01746177036184	2.97123957975349
2732	wanze	pluskwa	11	16	27	-1.55	-1.63	-1.59	1.21	1.31	1.25	2.73	2.56	2.63	1.1	1.31	1.21	5.45	6.19	5.89	1.69	0.66	1.22	1.76	7	1	126	0.00370943926243	2.9365740605002	2.74855711796055
2827	zahlen	płacić	16	11	27	-0.19	-0.55	-0.33	1.38	0.69	1.14	2.44	2.09	2.3	0.89	1.3	1.07	6.25	6	6.15	1	1	0.99	145	6	2	2760	0.0809954262254	4.2738367461835	4.46878272000207
2756	weinen	płakać	14	12	26	-1.29	-2.25	-1.73	1.38	1.36	1.43	3.21	3.92	3.54	0.8	1.08	0.99	6	6.58	6.27	1.04	1.16	1.12	38.53	6	2	2796	0.0774660568301	4.27946280591577	4.14592057109494
1456	mantel	płaszcz	15	11	26	0.07	0.27	0.15	0.7	0.79	0.73	1.33	1.18	1.27	0.72	0.4	0.6	6.4	6.36	6.38	1.24	1.12	1.17	23.47	7	1	2309	0.0584506788634	4.19638231943638	4.12726769333927
2829	zahlung	płatność	14	12	26	-0.57	0.08	-0.27	1.45	1.44	1.46	2.64	2.33	2.5	0.93	1.23	1.07	6.14	5.42	5.81	0.95	1.62	1.33	20.76	8	1	53	0.00176468469766	2.56516409936721	2.9255877044405
736	flamme	płomienny	14	13	27	0.5	1.15	0.81	0.76	0.8	0.83	2.43	2.77	2.59	1.34	1.09	1.22	4.79	5.54	5.15	1.72	1.45	1.61	2.24	9	3	32	0.00111643317607	2.35128427942213	2.44335686713
426	brennen	płonąć	14	13	27	-1.14	-1.23	-1.19	1.35	1.64	1.47	3.29	3.31	3.3	1.38	1.18	1.27	6.07	5.77	5.93	1.49	1.24	1.36	15.32	6	2	122	0.00403356502323	2.92267545098364	2.88843183422296
1406	lunge	płuco	15	11	26	0	0.27	0.12	1.13	0.79	0.99	1.93	1.73	1.85	1.03	1.1	1.05	5.67	6.45	6	1.68	0.93	1.44	17.57	5	1	353	0.00939964706306	3.38177360157003	3.03785457033123
744	fließen	płynąć	11	16	27	1.45	1.06	1.22	1.21	1.06	1.12	2.91	2.75	2.81	1.22	1.34	1.27	5.45	6.5	6.07	1.81	0.82	1.38	57.08	6	2	855	0.0228688731228	3.76524410422139	3.71299994279618
1367	liquide	płynny	13	13	26	0.23	0.54	0.38	0.73	1.05	0.9	1.62	1.85	1.73	0.96	1.14	1.04	6.23	5.92	6.08	0.73	1.26	1.02	10.83	6	3	127	0.00410559297007	2.93998030919211	3.08615337987157
1821	platte	płyta	14	12	26	1	0.83	0.92	0.88	0.94	0.89	2.43	1.5	2	1.34	1.24	1.36	6.5	6.42	6.46	0.76	1.08	0.9	113.26	5	1	587	0.0164583858537	3.60214766562038	3.97603919644037
793	fromm	pobożny	13	13	26	-0.08	0.08	0	1.55	1.71	1.6	1.92	1.92	1.92	0.95	0.95	0.93	5.62	5.15	5.38	1.56	1.21	1.39	3.94	7	3	76	0.00219685237872	2.71926106471672	2.94635204897459
138	anregung	pobudzenie	11	15	26	1	1.33	1.19	0.77	1.05	0.94	3.18	2.93	3.04	1.08	1.1	1.08	5.27	5.93	5.65	1.79	0.7	1.29	7.05	10	1	68	0.00223286635214	2.67161943028149	3.01313968189296
190	aufenthalt	pobyt	10	17	27	0.5	0.65	0.59	0.97	0.93	0.93	2	1.94	1.96	0.82	1.03	0.94	5.1	4.65	4.81	0.88	1.84	1.55	63.44	5	1	1129	0.0344293585911	3.88584878302766	4.14105757341278
1816	planlos	pochopny	16	10	26	-0.56	-1	-0.73	0.63	0.47	0.6	1.81	2.1	1.92	0.83	0.88	0.84	4.25	5	4.54	1.69	1.76	1.73	2.39	8	3	68	0.00183671264451	2.67161943028149	2.49516988757771
1375	lob	pochwała	14	13	27	1.5	2.23	1.85	0.76	0.83	0.86	2.71	3.08	2.89	1.14	1.04	1.09	5.64	5.62	5.63	1.15	1.33	1.21	11.78	8	1	76	0.00270104800663	2.71926106471672	3.08899194631741
1352	liebreiz	pociągający	11	16	27	2.09	2.31	2.22	1.04	0.6	0.8	3.55	3.38	3.44	1.13	1.09	1.09	5.27	6.25	5.85	1.85	0.86	1.41	2.94	11	3	141	0.00457377462455	2.98505868392729	2.92086076025872
2496	trost	pocieszać	11	16	27	1.64	1.44	1.52	0.92	1.21	1.09	3	2.88	2.93	1	1.02	1	6.18	6.13	6.15	0.75	1.09	0.95	8.34	9	2	153	0.00518601217272	3.0202910603807	3.1183731376489
110	anfang	początek	10	17	27	1.1	1.29	1.22	0.99	1.16	1.09	2.7	2.47	2.56	0.95	1.28	1.15	5.3	5.29	5.3	1.16	1.61	1.44	314.04	8	1	6450	0.181906579753	4.64239738143829	4.7711107349894
2067	schenken	podarować	15	11	26	1.93	2	1.96	0.88	0.77	0.82	3	3.45	3.19	1.07	1.21	1.13	6.4	6	6.23	0.83	1.1	0.95	11.44	9	2	331	0.0108402059999	3.35390842324827	3.31718773629519
2311	steuer	podatek	13	13	26	-1.77	-1.77	-1.77	1.24	1.09	1.14	2.23	2.62	2.42	1.17	1.39	1.27	5.85	5.31	5.58	1.34	1.49	1.42	182.74	7	1	465	0.0100839125581	3.50115625623424	4.04574522934232
112	angeben	podawać	13	13	26	0.54	0.38	0.46	0.52	0.77	0.65	1.46	1.77	1.62	0.97	1.01	0.98	5.77	5.31	5.54	1.36	1.55	1.45	94.84	7	2	755	0.0236971945115	3.71129213504544	3.84161249684736
626	ergreifen	podejmować	14	13	27	0.71	0.38	0.56	1.07	1.04	1.05	2.5	2.62	2.56	1.09	1.19	1.12	4.93	4.23	4.59	1.9	1.48	1.72	122.77	10	2	755	0.0251377534483	3.71129213504544	3.97495528814057
2596	verdacht	podejrzewać	11	16	27	-1.36	-1.25	-1.3	0.67	1.06	0.91	2.91	2.56	2.7	0.94	1.26	1.14	4.09	4.81	4.52	1.7	1.47	1.58	34.96	11	3	660	0.0224367054417	3.65297179902988	3.6846456979026
2221	sohle	podeszwa	10	17	27	-0.1	-0.12	-0.11	0.57	0.49	0.51	1.5	1.29	1.37	0.85	0.69	0.74	6.1	6.59	6.41	0.99	0.8	0.89	3.47	8	1	34	0.00118846112292	2.37683838389451	2.53894683205495
1645	naschen	podjadać	16	11	27	0.81	-0.55	0.26	1.52	1.57	1.65	2.5	2.36	2.44	1.21	1.12	1.15	5.88	5.36	5.67	1.36	1.63	1.47	0.47	8	2	24	0.000684265495012	2.23071034821628	2.04856651104779
356	betonen	podkreślać	14	13	27	0.36	0.23	0.3	0.93	0.83	0.87	1.79	1.92	1.85	0.97	1.38	1.17	5.57	5.77	5.67	1.83	1.36	1.59	102.82	10	2	38	0.00129650304318	2.42383494657074	2.89770379938497
932	grundlage	podłoże	15	11	26	0.33	0.27	0.31	0.49	1.01	0.74	1.6	1.45	1.54	0.91	0.69	0.81	5.8	5.73	5.77	1.26	1.68	1.42	17.58	7	1	256	0.00785104620593	3.24270346287553	3.53983981155671
861	gemein	podły	16	11	27	-2.13	-2.18	-2.15	0.62	0.75	0.66	2.88	2.55	2.74	1.15	1.21	1.16	5.13	4.91	5.04	1.2	1.76	1.43	3.5	5	3	660	0.0199517412756	3.65297179902988	3.41261167572746
1533	mine	podminowany	9	18	27	-1.22	-1.83	-1.63	0.67	0.92	0.88	2.67	2.89	2.81	1	1.23	1.14	5	5.33	5.22	1.73	1.33	1.45	0.38	11	3	16	0.000576223574747	2.06321926092251	2.18228275486351
2697	vorspiel	podniecający	14	13	27	2	2	2	1.18	1	1.07	3.57	3.62	3.59	1.28	1.39	1.31	6	5.92	5.96	1.18	1.19	1.16	0.31	12	3	80	0.00273706198005	2.74125535842289	2.66506456624386
628	erheben	podnosić	10	17	27	0.3	0.47	0.41	1.06	0.8	0.89	2.4	1.94	2.11	1.07	0.97	1.01	5.6	6	5.85	0.84	1.54	1.32	53.87	8	2	436	0.0140814636079	3.47325177651466	3.60976729833371
2354	stützen	podpierać	16	11	27	0	0	0	0.89	0.77	0.83	1.63	1.45	1.56	0.72	0.82	0.75	5.44	4.45	5.04	1.09	2.3	1.72	3.93	9	2	16	0.000540209601325	2.06321926092251	2.39911053533279
1950	reise	podróż	10	17	27	2	2.65	2.41	0.82	0.49	0.69	3.2	3.65	3.48	0.79	1.11	1.01	6.1	6.59	6.41	0.99	0.62	0.8	28.73	6	1	5978	0.148269528577	4.60939889296439	4.5710657510669
1951	reisen	podróżować	14	13	27	1.71	2.54	2.11	1.14	0.66	1.01	3.43	3.77	3.59	1.34	1.17	1.25	6.14	6.69	6.41	1.23	0.63	1.01	18.11	10	2	1220	0.0372744624914	3.91948600348912	3.78223093310921
260	basis	podstawa	14	12	26	0.43	0.42	0.42	0.85	1.08	0.95	2	1.67	1.85	0.68	1.15	0.92	4.79	4	4.42	1.48	2.22	1.86	304.9	8	1	655	0.0216804119999	3.6496741789199	3.86429019946996
1368	list	podstęp	16	11	27	-1.06	-1.55	-1.26	1.12	0.69	0.98	2.5	2.82	2.63	1.03	1.08	1.04	5.13	4.55	4.89	1.31	2.07	1.65	4.64	7	1	712	0.0214643281593	3.6858598693961	3.48223149553102
1370	listig	podstępny	14	13	27	-1.43	-1.69	-1.56	0.85	1.11	0.97	2.86	2.69	2.78	1.1	1.25	1.15	4.79	4.62	4.7	1.48	1.26	1.35	3.58	9	3	288	0.00889545143516	3.29366818230079	3.1050848602617
1149	kissen	poduszka	14	12	26	1.79	2.42	2.08	0.97	0.67	0.89	2.43	2	2.23	1.22	0.85	1.07	6.57	6.83	6.69	0.65	0.58	0.62	15.25	8	1	335	0.00990384269096	3.35910961693408	3.2534091141408
1598	mundraub	podwędzić	14	13	27	-1.07	-0.54	-0.81	1.33	1.98	1.66	2.5	2.38	2.44	1.22	1.12	1.15	5.43	5.38	5.41	1.34	1.56	1.42	0.13	9	2	16	0.000576223574747	2.06321926092251	1.68666971701726
1136	kerker	podziemny	11	16	27	0.09	-0.5	-0.26	1.3	1.15	1.23	2.82	2.06	2.37	1.08	0.85	1.01	5	5.31	5.19	1.73	1.49	1.57	23.97	9	3	202	0.00619440342853	3.14026637745745	3.21857914241785
467	dank	podziękowanie	14	12	26	1.64	2	1.81	0.74	0.85	0.8	2.86	2.5	2.69	0.77	0.9	0.84	5.36	5.58	5.46	1.15	1.62	1.36	13.25	13	1	275	0.008967479382	3.27367942160946	3.40142996358516
1004	hetzer	podżegać	10	17	27	-2.3	-1.29	-1.67	0.67	1.05	1.04	2.6	2.29	2.41	1.26	1.26	1.25	4.7	3.88	4.19	1.77	2.15	2.02	1.47	8	2	9	0.000324125760795	1.83277033954424	1.79502427199923
496	dichter	poetycki	14	12	26	1.14	1.33	1.23	1.61	1.37	1.48	2.5	2.83	2.65	1.34	1.11	1.23	5	4.67	4.85	2.08	1.72	1.89	18.66	8	3	64	0.00208881045846	2.64568369618709	3.11289177297221
1828	poesie	poezja	11	16	27	1.18	1.63	1.44	1.47	0.81	1.12	2.55	2.63	2.59	1.21	1.41	1.31	5.82	5.81	5.81	1.33	1.38	1.33	38.87	6	1	482	0.0137573378471	3.51671747029575	3.75691560483622
301	begraben	pogrzebać	14	12	26	-1.5	-2.33	-1.88	0.85	0.78	0.91	2.93	3.42	3.15	1	1	1.01	5.14	5.17	5.15	1.35	1.59	1.43	10.51	9	2	381	0.0127129326179	3.41483370245595	3.24568336134018
1829	pointe	pointa	9	18	27	0.78	1.11	1	0.83	1.13	1.04	2.44	1.83	2.04	1.13	1.1	1.13	3.67	4.5	4.22	2.24	2.38	2.33	4.25	6	1	20	0.000540209601325	2.15498963427816	2.42978074410819
531	duell	pojedynek	11	16	27	0.36	-0.38	-0.07	1.29	1.41	1.38	3.27	2.69	2.93	1.19	1.14	1.17	5.82	6	5.93	1.78	0.97	1.33	31.46	9	1	1207	0.0271905499334	3.91483727382935	4.06260765268957
2442	tonne	pojemnik	15	11	26	0.2	0.27	0.23	0.41	0.47	0.43	1.47	1.09	1.31	0.83	0.3	0.68	6.07	6.45	6.23	1.53	1.29	1.42	12.35	8	1	549	0.0148377570497	3.57313302903848	3.4879869234173
302	begreifen	pojętny	14	13	27	1.29	1.23	1.26	1.33	1.09	1.2	2.36	2.23	2.3	1.34	1.09	1.2	5.07	4.23	4.67	1.69	1.59	1.66	0.63	7	3	34	0.00115244714949	2.37683838389451	2.32537319217604
616	erfassen	pojmować	14	12	26	1.43	0.83	1.15	0.94	1.64	1.32	2.86	2.58	2.73	1.17	1.44	1.28	4.93	5	4.96	1.94	1.41	1.68	16	8	2	59	0.00201678251161	2.61092158992788	2.82183784278685
2844	zeigen	pokazywać	15	11	26	0.73	0.55	0.65	0.8	0.93	0.85	2.27	1.64	2	1.16	0.81	1.06	6.33	5.55	6	0.72	1.69	1.26	105.59	9	2	1136	0.0377426441459	3.88853080423197	3.93323867814735
1831	poker	poker	14	13	27	0.5	-0.15	0.19	1.51	1.52	1.52	2.29	2.54	2.41	1.54	1.27	1.39	6	6.38	6.19	1.36	1.04	1.21	2.19	5	1	311	0.00817517196672	3.32692493356268	3.1372674180936
487	demut	pokorny	11	16	27	0.73	0.38	0.52	1.01	1.63	1.4	2.36	2.13	2.22	0.92	1.09	1.01	4.55	5.81	5.3	1.75	1.17	1.54	4.05	7	3	154	0.00396153707639	3.02310203771453	3.04530911980978
2867	zimmer	pokój	14	12	26	1.64	1.42	1.54	0.74	0.9	0.81	2.14	2.58	2.35	1.17	1.24	1.2	5.64	5.67	5.65	1.5	1.44	1.44	175.78	5	1	16140	0.312565275327	5.04070077705721	4.87274136133107
479	deckel	pokrywka	16	11	27	0.06	0	0.04	0.44	0	0.34	1.19	1	1.11	0.54	0	0.42	6.75	5.91	6.41	0.58	1.81	1.28	1.48	8	1	30	0.000720279468434	2.32413203337851	2.49418032281896
206	aufwind	pokrzepienie	9	17	26	1.11	1.18	1.15	0.93	0.73	0.78	2.11	2.35	2.27	0.93	0.93	0.92	5.11	5.29	5.23	1.69	1.69	1.66	1.87	12	1	9	0.000324125760795	1.83277033954424	2.02835218251998
2650	verstärken	pokrzepiony	14	12	26	1.14	1.58	1.35	1.1	0.67	0.94	2.21	2.33	2.27	0.8	0.89	0.83	5.14	4.25	4.73	1.56	1.54	1.59	0.48	11	2	2	7.20279468434e-05	1.3098915942639	1.82265881632034
139	anreiz	pokusa	13	13	26	0.62	0.23	0.42	1.26	2.05	1.68	2.85	3.31	3.08	1.34	1.11	1.23	5.62	5.23	5.42	1.5	1.42	1.45	9.65	6	1	158	0.00518601217272	3.03416746386469	3.28660052148569
210	ausbaden	pokutny	9	17	26	-0.56	-1.06	-0.88	0.88	0.66	0.77	1.78	2.18	2.04	1.09	0.73	0.87	3.44	4.35	4.04	1.88	2	1.97	0.25	7	3	4	0.000144055893687	1.53174034388026	2.00606111619361
1345	lichtung	polana	11	16	27	1.82	1.75	1.78	1.17	0.86	0.97	2.64	2.63	2.63	1.29	1.15	1.18	6.36	6.75	6.59	0.92	0.77	0.84	5.69	6	1	46	0.00147657291029	2.50486819747996	2.91850205520484
586	empfehlen	polecać	13	13	26	1.31	1.31	1.31	1.18	0.75	0.97	2.23	2.54	2.38	1.42	1.05	1.24	6.31	5.77	6.04	1.18	1.36	1.28	26.29	7	2	16	0.000576223574747	2.06321926092251	2.4648209674009
1317	lende	polędwica	15	11	26	1.53	0.64	1.15	0.99	0.92	1.05	2.07	1.55	1.85	1.03	0.52	0.88	6.4	6.09	6.27	0.83	0.94	0.87	1.26	9	1	33	0.000936363308964	2.36424925658649	2.48331275052749
1834	polizist	policjant	10	17	27	0	-0.29	-0.19	1.41	1.31	1.33	2.1	2.24	2.19	0.88	0.97	0.92	6.2	6.76	6.56	0.79	0.44	0.64	146.47	9	1	2212	0.0532286527173	4.1777517534715	4.2690097923019
1833	polizei	policyjny	9	18	27	-1.56	-0.83	-1.07	1.13	0.86	1	3.33	2.17	2.56	1	1.1	1.19	5.56	6.17	5.96	1.01	0.92	0.98	41.28	9	3	588	0.0180430006843	3.60288563433134	3.73645621623973
2730	wange	policzek	14	12	26	0.43	0.5	0.46	1.02	1.09	1.03	1.71	2	1.85	0.83	0.85	0.83	6	6.33	6.15	1.3	0.98	1.16	23.28	8	1	575	0.0179709727374	3.59319282296745	3.73505195423053
1835	polygam	poligamiczny	14	12	26	-0.14	-0.67	-0.38	1.23	1.97	1.6	2.5	2.92	2.69	1.16	1.56	1.35	4.86	4.17	4.54	1.41	2.12	1.77	0.14	12	3	4	0.000144055893687	1.53174034388026	1.42093025849613
1832	politik	polityka	14	12	26	-1.36	-0.92	-1.15	1.55	1.16	1.38	2.64	3.08	2.85	1.34	1.16	1.26	5.43	5.33	5.38	1.09	1.37	1.2	255.15	8	1	1383	0.0380667699067	3.97390642966498	4.39045046159413
1268	lage	położenie	13	13	26	0.15	0.08	0.12	0.69	0.28	0.52	1.85	1.31	1.58	0.9	0.63	0.81	4.92	4.69	4.81	1.66	1.18	1.41	28.88	9	1	1129	0.033565023229	3.88584878302766	4.04909474220949
1550	mittag	południe	14	13	27	0.36	0.92	0.63	0.74	1.38	1.11	1.71	1.92	1.81	0.99	1.32	1.14	5.86	5.92	5.89	1.29	1.8	1.53	78.79	8	1	4202	0.102855908092	4.45632972954968	4.47875474224454
2080	schiller	połysk	15	11	26	1.53	1.45	1.5	1.06	0.82	0.95	2.07	1.82	1.96	1.39	0.98	1.22	6.07	6.27	6.15	1.03	1.19	1.08	2.55	6	3	83	0.00262902005978	2.75704962560612	2.95363794658744
986	helfen	pomagać	15	11	26	2	2.55	2.23	1.07	0.69	0.95	2.47	2.64	2.54	1.25	1.12	1.17	6	5.91	5.96	0.93	0.94	0.92	95.23	7	2	2595	0.0794468253682	4.24707502767257	4.26959745745723
2438	tomate	pomidorowy	14	13	27	1.07	0.69	0.89	1.21	1.75	1.48	2	2.23	2.11	1.11	1.09	1.09	6.21	6.54	6.37	1.05	0.66	0.88	1.83	10	3	129	0.00370943926243	2.94671369185108	2.90535844580348
1915	raum	pomieszczenie	13	13	26	0.23	-0.08	0.08	0.83	0.49	0.69	1.62	1.23	1.42	1.19	0.6	0.95	6.31	6.69	6.5	0.95	0.63	0.81	64.6	13	1	758	0.0227608312025	3.71301211543972	3.86113798797311
2519	übergehen	pomijać	16	11	27	-0.81	-0.18	-0.56	0.91	1.17	1.05	2.13	1.73	1.96	1.2	1.01	1.13	4.94	4.64	4.81	2.02	2.2	2.06	18.41	7	2	21	0.000720279468434	2.17519302036644	2.66208114210785
1435	mahnmal	pomnik	14	12	26	0.5	0.08	0.31	1.02	0.79	0.93	1.57	1.58	1.58	0.76	0.79	0.76	6.5	6.25	6.38	0.65	1.36	1.02	45.01	6	1	455	0.0122807649368	3.49173518220867	3.92704372278651
987	helfer	pomocnik	9	18	27	1.11	1.22	1.19	0.78	0.81	0.79	2.56	1.72	2	1.13	0.96	1.07	5.78	5.5	5.59	1.3	1.25	1.25	15.57	8	1	566	0.0151618828105	3.58635339843714	3.76426286912748
1008	hilfe	pomocny	14	13	27	2.07	1.77	1.93	0.62	0.73	0.68	2.86	2	2.44	0.77	0.91	0.93	5.07	5.23	5.15	1.69	1.3	1.49	10.95	7	3	698	0.0233010408038	3.67724751528992	3.52703311941246
1625	nachrede	pomówienie	9	18	27	-2.22	-1.78	-1.93	0.67	1.06	0.96	3.44	2.94	3.11	0.88	1.43	1.28	5.33	4.72	4.93	1.41	1.93	1.77	5.27	10	1	48	0.00158461483055	2.52296641957275	2.81273914109151
1881	pumpe	pompa	14	12	26	0.43	0.42	0.42	1.16	1	1.06	1.93	1.83	1.88	1.07	1.34	1.18	5.79	6	5.88	1.63	1.35	1.48	8.41	5	1	220	0.0056541938272	3.17716261322935	3.21538865112373
1071	irrtum	pomyłka	11	16	27	-1.09	-1.63	-1.41	0.83	0.89	0.89	2.91	2.69	2.78	0.83	1.2	1.05	5.18	5.5	5.37	2.04	1.41	1.67	18.04	7	1	3456	0.0964094068499	4.37146971908665	4.09063848740853
558	einfall	pomysł	14	13	27	1.86	1.92	1.89	1.41	1.19	1.28	3.21	3	3.11	1.25	1.47	1.34	5.36	4.77	5.07	1.69	1.74	1.71	168.62	6	1	27675	0.49879353189	5.2748736614757	5.15188888232791
2845	zeitlos	ponadczasowy	14	12	26	1.71	1.08	1.42	0.99	1.24	1.14	2.57	2.25	2.42	1.09	1.29	1.17	4.29	4.5	4.38	1.64	1.73	1.65	1.92	12	3	24	0.000864335362121	2.23071034821628	2.4051717327731
783	freudlos	ponury	14	13	27	-1.21	-1.23	-1.22	0.8	1.42	1.12	2	1.77	1.89	0.88	0.83	0.85	5.79	5.62	5.7	0.89	0.96	0.91	16	6	3	353	0.0110562898405	3.38177360157003	3.53695540862845
2342	strumpf	pończocha	14	13	27	0.64	0.77	0.7	0.84	1.36	1.1	2.21	2.31	2.26	1.48	0.95	1.23	6.5	6.38	6.44	0.85	1.04	0.93	4.24	9	1	23	0.000612237548169	2.21298158125584	2.1432648739654
176	aschgrau	popielaty	14	12	26	0.14	0.17	0.15	0.53	1.19	0.88	1.29	1.75	1.5	0.47	0.75	0.65	4.93	5.5	5.19	1.73	0.9	1.41	1.67	9	3	6	0.000180069867108	1.6778683795585	2.12875074844421
174	asche	popiół	9	18	27	-0.11	-0.67	-0.48	1.27	0.77	0.98	2.44	1.5	1.81	0.88	0.71	0.88	6.56	6.44	6.48	0.73	0.92	0.85	10.74	6	1	508	0.0142255195016	3.539488121881	3.57812386800863
1624	nachmittag	popołudnie	16	11	27	1.44	1.36	1.41	1.15	1.5	1.28	2.38	1.91	2.19	1.02	1.04	1.04	6.44	6.09	6.3	0.73	1.3	0.99	20.08	10	1	1359	0.0423164187705	3.96630924791446	4.01569450437409
1837	porree	por	14	12	26	0.43	0.42	0.42	1.28	0.79	1.06	1.57	1.5	1.54	1.16	0.9	1.03	6.29	6.08	6.19	1.38	1.08	1.23	10.69	3	1	615	0.0118125832823	3.62235105170866	4.08191942811119
1676	niederlage	porażka	16	11	27	-1.88	-1.91	-1.89	1.15	0.94	1.05	3.38	2.73	3.11	1.09	1.49	1.28	6.06	5	5.63	1.12	2.19	1.69	49.98	7	1	817	0.0261461447041	3.74552364321556	3.90176076107368
30	abort	poronić	14	12	26	-2.57	-2.92	-2.73	0.85	0.29	0.67	3.29	4.08	3.65	1.44	1	1.29	5.71	4.67	5.23	1.73	1.44	1.66	0.53	7	2	9	0.000288111787374	1.83277033954424	1.76155087718393
562	einigung	porozumienie	11	16	27	1.27	1.63	1.48	0.9	0.72	0.8	2.36	2.56	2.48	1.12	1.09	1.09	5.27	5.44	5.37	1.95	1.31	1.57	95.21	12	1	544	0.015630064465	3.56916684182088	4.04023278565811
891	geweih	poroże	14	13	27	0.71	-0.23	0.26	1.2	1.54	1.43	1.86	1.92	1.89	1.1	1.26	1.15	6.57	6.08	6.33	0.94	1.55	1.27	1.66	6	1	43	0.00108041920265	2.47622301603043	2.69311313060806
946	hafen	port	13	13	26	0.77	0.85	0.81	0.93	1.41	1.17	2.08	1.69	1.88	1.19	1.25	1.21	6.31	6.46	6.38	0.85	0.78	0.8	30.49	4	1	818	0.0199517412756	3.74605424130466	3.89161371288526
1838	portal	portal	10	17	27	0.6	0.47	0.52	0.84	0.72	0.75	1.8	1.65	1.7	0.79	0.7	0.72	5.3	5.29	5.3	1.25	1.79	1.59	34.22	6	1	627	0.00968775885043	3.63072998328143	3.84950238918042
1840	portwein	porto	9	18	27	0.56	0.78	0.7	1.01	1.06	1.03	2.44	1.72	1.96	1.13	0.89	1.02	3.11	4.72	4.19	2.2	1.9	2.11	3.49	5	1	160	0.00388950912954	3.03959621557609	3.2822801183679
1719	ordnung	porządek	14	12	26	1.29	1.17	1.23	0.99	1.64	1.31	2	2.33	2.15	1.18	0.98	1.08	5.43	5.75	5.58	1.4	1.82	1.58	135.07	8	1	1925	0.0526524291425	4.11742662233275	4.30947095627844
1547	mitgift	posag	14	12	26	0.43	0.83	0.62	1.16	0.83	1.02	1.64	2	1.81	0.84	1.13	0.98	5.57	4.83	5.23	1.5	1.03	1.34	2.3	5	1	158	0.00424964886376	3.03416746386469	3.04931798634386
2470	traurig	posępny	14	12	26	-1.43	-1.58	-1.5	0.76	0.9	0.81	2.07	2.08	2.08	0.73	0.9	0.8	5.71	5.67	5.69	1.44	1.23	1.32	3.29	7	3	97	0.00241293621925	2.82399641523673	2.90677224248043
2207	sitzung	posiedzenie	10	17	27	-0.3	-0.35	-0.33	1.06	1	1	1.5	1.71	1.63	0.53	0.85	0.74	5.4	5.71	5.59	1.07	1.4	1.28	133.33	11	1	442	0.0124608348039	3.47917406576731	4.00280925878299
1432	mahl	posiłek	10	17	27	1.9	1.76	1.81	0.99	0.9	0.92	2.8	2.59	2.67	0.79	1.28	1.11	6.2	6.59	6.44	0.63	0.71	0.7	28.37	7	1	1913	0.0579464832355	4.11471227298506	4.01452924959077
2604	verfahren	postępować	14	13	27	0.21	0.08	0.15	0.43	1.04	0.77	1.64	2.38	2	0.74	1.45	1.18	4.07	4	4.04	1.82	2.2	1.97	30.36	10	2	846	0.0284870529766	3.76065374987495	3.85121029297269
2355	suche	poszukiwać	9	18	27	0.56	0.72	0.67	1.74	1.07	1.3	3.11	2.06	2.41	0.93	1.06	1.12	5.11	5.11	5.11	1.17	1.94	1.69	46.12	10	2	98	0.00345734144848	2.82840553414179	3.24007902151593
981	heiraten	poślubić	14	12	26	0.71	1.92	1.27	1.68	1.16	1.56	3.14	3.67	3.38	1.17	1.07	1.13	6.14	6.42	6.27	0.86	0.67	0.78	4.49	8	2	2009	0.0481866964382	4.13596639696473	3.58762567988475
2846	zeitnot	pośpiech	13	13	26	-1.23	-1.15	-1.19	0.83	0.99	0.9	2.38	3.08	2.73	0.87	1.32	1.15	5.69	6.31	6	1.38	1.03	1.23	12.18	8	1	939	0.0299276119134	3.80589819314394	3.75939771793315
2784	widmen	poświęcać	14	13	27	0	-0.15	-0.07	1.36	1.82	1.57	2.64	3	2.81	1.15	1.41	1.27	5.14	4.85	5	1.7	1.91	1.78	20.67	9	2	319	0.0105160802391	3.33792031786414	3.38627235790522
1842	potenz	potencjalny	9	17	26	-0.44	0.35	0.08	1.13	1	1.09	1.78	1.53	1.62	1.09	0.62	0.8	3.33	4.41	4.04	1.87	1.91	1.93	3.3	11	3	151	0.00536608203983	3.01461392748901	3.32430235357076
2283	stärke	potężny	11	16	27	0.82	0.81	0.81	1.47	1.64	1.55	2.91	2.63	2.74	1.3	1.31	1.29	5.36	6.38	5.96	1.91	0.62	1.37	49.16	7	3	1615	0.0459898440595	4.04121169598281	4.04812520576808
2321	stolpern	potknięcie	15	11	26	-1.27	-1.36	-1.31	1.28	0.81	1.09	2.8	3.09	2.92	1.32	0.94	1.16	6.4	6	6.23	0.83	1.26	1.03	3.25	10	1	85	0.00288111787374	2.76726879078781	2.91433403394158
2199	sintflut	potop	13	13	26	-1.54	-1.15	-1.35	1.2	1.14	1.16	1.77	2.62	2.19	0.93	1.39	1.23	5.77	5	5.38	1.3	1.96	1.68	4.43	5	1	76	0.00219685237872	2.71926106471672	3.01941606681371
281	bedürfnis	potrzebny	9	18	27	1	1.06	1.04	1.5	1.11	1.22	2.67	2	2.22	1.22	0.97	1.09	5.22	5.39	5.33	1.09	1.54	1.39	148.72	9	3	5795	0.159289804444	4.59589871634338	4.56971058363364
422	brauchen	potrzebować	14	13	27	-0.07	-0.69	-0.37	0.83	1.18	1.04	2.64	2.62	2.63	1.08	1.19	1.11	4.93	5.23	5.07	1.33	1.48	1.38	89.96	11	2	3771	0.113696114092	4.40934202360953	3.90887986660812
2890	zustimmen	potwierdzać	16	11	27	0.5	0.73	0.59	0.82	0.65	0.75	1.69	1.64	1.67	0.79	0.92	0.83	4.94	4.27	4.67	1.34	2.24	1.75	52.27	11	2	69	0.00244895019267	2.67786837955849	3.08290676226759
344	bestätigen	potwierdzić	14	13	27	0.86	0.54	0.7	1.03	0.66	0.87	2	1.92	1.96	0.88	1.12	0.98	5.07	4.92	5	1.69	1.75	1.69	68.79	11	2	1752	0.0530125688767	4.07655225563803	4.06789504555318
2550	ungeheuer	potworny	16	11	27	-1.31	-1.45	-1.37	1.3	0.69	1.08	2.56	2.64	2.59	0.89	1.03	0.93	4.88	4.73	4.81	1.36	1.9	1.57	9.43	8	3	243	0.00824719991357	3.22016016588297	3.31498049005211
2569	untier	potwór	16	11	27	-0.44	-0.91	-0.63	1.67	1.3	1.52	2.81	2.45	2.67	1.17	1.29	1.21	5.69	4.82	5.33	1.49	2.09	1.78	7.92	6	1	2638	0.054489141787	4.25420972976429	3.90955979513675
1297	lehrhaft	pouczać	16	11	27	-1.31	-0.64	-1.04	1.25	0.81	1.13	2.88	1.91	2.48	1.02	1.04	1.12	5.63	4.09	5	1.09	1.87	1.62	6.14	7	2	262	0.00911153527569	3.252726088034	3.19767758692612
2022	sagen	powiedzieć	11	16	27	0.55	0.5	0.52	0.82	0.89	0.85	2.09	2.13	2.11	0.94	1.2	1.09	5.18	5.88	5.59	2.04	1.09	1.55	981.58	10	2	88535	0.80559657147	5.77989023648265	5.62958957287766
1346	lid	powieka	14	13	27	0.71	0.46	0.59	1.2	1.13	1.15	1.93	2.15	2.04	1.14	1.21	1.16	6.79	6.31	6.56	0.58	1.38	1.05	17.49	7	1	28	0.000936363308964	2.29516833744319	2.5199287072947
1987	roman	powieść	16	11	27	1	1.27	1.11	1.15	1.42	1.25	2.31	2	2.19	0.87	0.89	0.88	6	5.27	5.7	1.03	1.79	1.41	92.51	7	1	1060	0.0221125796809	3.85848572344558	4.11264105583913
1399	luft	powietrze	13	13	26	0.77	1.62	1.19	0.93	1.19	1.13	1.77	2	1.88	1.17	1.08	1.11	6.15	5.85	6	1.14	1.77	1.47	101.88	9	1	5226	0.134836316491	4.55102283964199	4.57362002078424
304	begrüßen	powitalny	14	11	25	1.14	2	1.52	1.03	0.89	1.05	2.93	2.55	2.76	0.92	1.29	1.09	4.86	5.73	5.24	1.29	1.1	1.27	0.34	9	3	199	0.0064825152159	3.13380033520822	2.89513674138543
930	grund	powodować	14	12	26	0.21	-0.42	-0.08	0.89	0.67	0.84	2.14	2.08	2.12	0.95	1.16	1.03	3.86	3.42	3.65	1.79	1.88	1.81	109.4	9	2	414	0.0122807649368	3.45081843625633	3.69240393885932
753	flut	powódź	15	11	26	-2	-2.36	-2.15	1.07	0.92	1.01	3.13	2.82	3	1.68	1.25	1.5	5.93	5.45	5.73	1.75	1.92	1.8	23.08	6	1	234	0.00641048726906	3.20383820181597	3.50572045614768
1993	rückkehr	powracać	14	13	27	1	0.08	0.56	0.96	1.85	1.5	2.64	2.92	2.78	1.22	1.32	1.25	5.43	5.08	5.26	1.5	1.5	1.48	27.22	8	2	76	0.0024849641661	2.71926106471672	2.9510600326507
979	heimkehr	powrót	16	11	27	1.63	1	1.37	0.81	1.34	1.08	2.94	2.55	2.78	1.29	1.44	1.34	5.69	5.45	5.59	1.54	2.07	1.74	127.61	6	1	4045	0.116181078258	4.43979621797902	4.56010368651988
202	aufstand	powstanie	10	17	27	0.7	0.35	0.48	1.25	1.06	1.12	2.5	2.47	2.48	1.08	1.07	1.05	5.3	5.29	5.3	1.64	1.49	1.51	75.9	9	1	1065	0.0310080311161	3.86052754423479	4.32282512291437
602	entstehen	powstawać	13	13	26	1.31	1.46	1.38	1.03	0.78	0.9	2.46	2.85	2.65	1.27	1.52	1.38	6.23	4.69	5.46	1.09	1.7	1.61	84.52	9	2	28	0.000936363308964	2.29516833744319	2.97007210008625
604	entziehen	pozbawiać	10	17	27	-1.6	-1.53	-1.56	0.84	0.87	0.85	2.6	2.41	2.48	0.84	0.94	0.89	5.1	4.65	4.81	1.37	1.97	1.75	10.69	9	2	72	0.00252097813952	2.69609319966469	2.89789704247056
937	gruß	pozdrawiać	15	11	26	1	1.82	1.35	1.56	0.75	1.32	2.27	2.45	2.35	1.28	0.82	1.09	5.87	6	5.92	1.46	1.1	1.29	30.71	10	2	17	0.000612237548169	2.08804284464754	2.05708318069718
1682	niveau	poziom	9	18	27	1.11	0.56	0.74	1.17	0.86	0.98	2.78	1.61	2	1.09	1.04	1.18	4.44	5	4.81	1.88	2.11	2.02	233.28	6	1	5246	0.118558000504	4.55268140374258	4.75681671719508
633	erkenntnis	poznanie	11	16	27	1.45	1.5	1.48	1.04	1.03	1.01	3.18	2.75	2.93	0.87	1.06	1	3.73	5.63	4.85	2.61	1.26	2.11	24.9	8	1	380	0.0131811142723	3.41369531521986	3.71346741728397
2885	zulassen	pozwalać	14	13	27	0.86	0.54	0.7	0.86	1.13	0.99	2.36	2.38	2.37	0.74	1.33	1.04	5.36	5.15	5.26	1.55	1.86	1.68	165.72	8	2	450	0.0150898548637	3.4869468814222	3.4053733759127
1841	positiv	pozytywny	16	11	27	2.25	1.64	2	0.77	0.67	0.78	2.75	2.09	2.48	1.18	1.14	1.19	5.25	4.73	5.04	1.57	2	1.74	67.25	9	3	510	0.0153059387042	3.54119123967895	3.79023810124187
2809	wollust	pożądanie	16	11	27	1.81	1.64	1.74	0.83	1.03	0.9	3.88	3.36	3.67	0.96	1.36	1.14	5.94	6	5.96	1.12	1.55	1.29	7.35	9	1	528	0.0143335614218	3.55622601157942	3.51801030937512
35	abschied	pożegnanie	14	13	27	-1.36	-2.15	-1.74	1.55	0.8	1.29	3.5	3.54	3.52	1.16	1.13	1.12	6.14	6.15	6.15	1.03	1.14	1.06	14.73	10	1	1053	0.0332769114416	3.85561095042077	3.95010545647918
2625	verleihen	pożyczać	10	17	27	-0.8	-0.65	-0.7	1.14	0.86	0.95	1.8	2.24	2.07	0.63	0.97	0.87	5.2	5.71	5.52	1.55	1.45	1.48	6.42	8	2	188	0.00612237548169	3.10923214371748	3.17233220416457
469	darlehen	pożyczka	16	11	27	-2	-0.91	-1.56	0.89	1.58	1.31	3.25	2	2.74	0.93	1	1.13	5.81	4.82	5.41	1.11	1.83	1.5	40.03	8	1	224	0.0068066409767	3.1849528576556	3.38112237958531
1636	nahrung	pożywienie	10	17	27	1.7	1.24	1.41	1.16	1.15	1.15	2.5	2.12	2.26	0.85	0.78	0.81	6.2	6.53	6.41	1.03	0.62	0.8	7.33	10	1	350	0.0102639824252	3.37807745601006	3.41372342334684
952	halbtot	półżywy	14	12	26	-1.29	-1.75	-1.5	1.27	0.87	1.1	2.71	2.83	2.77	1.07	0.83	0.95	5.57	4.58	5.12	1.34	1.51	1.48	0.47	7	3	13	0.000468181654482	1.97889837522248	2.12163052888691
157	arbeit	praca	16	11	27	1.19	0.55	0.93	1.42	1.69	1.54	3.31	2.91	3.15	0.95	1.22	1.06	6.75	5.36	6.19	0.45	1.91	1.42	1242.15	5	1	13648	0.305146396802	4.96787117330996	4.9913882667552
158	arbeiten	pracować	10	17	27	0.6	0.65	0.63	1.58	1.17	1.31	2.9	2.53	2.67	0.99	1.12	1.07	6.1	6.24	6.19	1.2	1.15	1.14	321.66	8	2	12801	0.29081283538	4.94004816240401	4.8756000982933
535	durst	pragnąć	14	13	27	1.21	1.23	1.22	1.48	1.88	1.65	3.21	3.62	3.41	1.42	1.26	1.34	6	5.38	5.7	1.84	2.29	2.05	81.21	7	2	224	0.00745489249829	3.1849528576556	3.14926507320801
1300	lehrzeit	praktyka	14	12	26	1.21	0.58	0.92	1.19	1.38	1.29	2.57	2.75	2.65	1.02	1.06	1.02	4.64	4.83	4.73	1.34	1.27	1.28	107.97	8	1	342	0.0104800662657	3.36806445958701	3.80719833850963
1299	lehrling	praktykant	9	18	27	0.11	-0.11	-0.04	0.93	1.13	1.06	2.33	1.67	1.89	1.12	0.77	0.93	6	5.17	5.44	0.87	1.65	1.48	1.59	10	1	63	0.0021608384053	2.63895031352813	2.66644292631028
1845	praline	pralina	14	13	27	0.79	1.85	1.3	0.89	1.14	1.14	1.86	2.38	2.11	1.1	0.87	1.01	5	5.77	5.37	2.35	1.83	2.11	0.11	7	1	1	3.60139734217e-05	1.13380033520822	1.11103587935194
1855	presse	prasa	16	11	27	-0.31	0.91	0.19	1.45	0.94	1.39	1.94	1.55	1.78	1.34	0.69	1.12	6.19	6.36	6.26	1.17	0.81	1.02	70	5	1	1150	0.0324485900529	3.89384566317403	4.10306594902127
2723	wahrheit	prawdziwy	14	13	27	1.57	2.23	1.89	0.76	0.83	0.85	1.93	3	2.44	0.92	1.53	1.34	5.36	4.31	4.85	1.15	1.97	1.66	185.22	9	3	10345	0.258508301221	4.8475428136173	4.7065401162689
427	brezel	precel	14	13	27	0.5	1.15	0.81	0.76	1.57	1.24	1.36	1.92	1.63	0.5	1.12	0.88	6.29	6.69	6.48	1.33	0.63	1.05	0.3	6	1	46	0.00115244714949	2.50486819747996	2.31058417228793
714	festlegen	precyzować	14	13	27	0.93	1.15	1.04	1	0.69	0.85	1.93	2.38	2.15	0.92	1.33	1.13	5.07	5	5.04	1.49	1.63	1.53	7.71	10	2	5	0.000180069867108	1.61092158992788	2.11745449170452
1854	premiere	premiera	14	13	27	1.29	1.62	1.44	1.07	1.19	1.12	2.86	3	2.93	1.46	1.53	1.47	5.79	6	5.89	1.31	1.22	1.25	24.57	8	1	727	0.0167464976411	3.69490171885728	4.32191525623472
2702	vorwand	pretekst	15	11	26	-0.8	-0.55	-0.69	0.86	0.93	0.88	2.33	2.45	2.38	0.82	0.93	0.85	4.87	4	4.5	1.73	2.24	1.96	14	8	1	317	0.0102279684518	3.33519745952867	3.52249567706086
876	geschenk	prezent	14	12	26	1.79	2.17	1.96	1.53	0.94	1.28	3.79	3.25	3.54	1.12	1.76	1.45	5.36	6.17	5.73	1.86	1.75	1.82	27.27	7	1	8448	0.190261821587	4.75957564965584	4.46224375841092
1202	kondom	prezerwatywa	9	18	27	0.44	-0.28	-0.04	1.51	1.23	1.34	3.33	2.17	2.56	1.22	1.1	1.25	6.44	6.56	6.52	0.73	0.86	0.8	5.12	12	1	82	0.00244895019267	2.75184843192031	2.86610722905322
1848	präsident	prezydent	15	11	26	0.13	0.18	0.15	1.36	1.4	1.35	1.93	1.64	1.81	0.88	0.67	0.8	6.2	6.18	6.19	1.15	1.08	1.1	302.57	9	1	5859	0.0654373897072	4.60066795556233	4.88124944331238
1849	präsidium	prezydium	14	12	26	-0.43	-0.42	-0.42	0.94	0.9	0.9	1.64	1.92	1.77	0.84	1.16	0.99	3.71	3.75	3.73	2.3	1.36	1.89	24.25	9	1	26	0.000504195627904	2.26413410370323	3.36009807319568
1846	pranger	pręgierz	14	13	27	-1.43	-1	-1.22	0.94	1	0.97	2.57	2.31	2.44	1.16	0.75	0.97	4.93	3.62	4.3	1.64	2.5	2.16	1.23	8	1	2	7.20279468434e-05	1.3098915942639	1.94476235579691
1861	problem	problem	10	17	27	-1.4	-1.24	-1.3	0.97	0.97	0.95	3	2.71	2.81	0.67	0.92	0.83	5.4	5.59	5.52	1.26	1.73	1.55	494.29	7	1	36475	0.582165880362	5.3947775465807	5.35118137092306
1873	prozent	procent	14	12	26	0.29	-0.58	-0.12	1.14	1.44	1.34	1.93	1.75	1.85	1	1.14	1.05	5.14	5.42	5.27	1.61	2.02	1.78	95.29	7	1	2743	0.0580905391292	4.27115444657895	4.62354971126453
1862	produktion	produkcyjny	14	13	27	0.07	0.23	0.15	0.47	0.83	0.66	1.71	1.92	1.81	0.99	1.32	1.14	4.79	3.77	4.3	1.48	2.01	1.79	22.88	11	3	36	0.00108041920265	2.40097206361123	2.81820216411145
1000	herstellen	produkować	14	13	27	1	0.54	0.78	1.24	1.05	1.15	2.29	2.08	2.19	0.91	1.19	1.04	5.79	5.69	5.74	1.31	1.49	1.38	47.82	10	2	277	0.00853531170094	3.27681513546231	3.54577103960814
658	erzeugnis	produkt	13	13	26	0.38	0	0.19	0.65	0.82	0.75	1.38	1.38	1.38	0.87	0.65	0.75	5.23	5.38	5.31	1.69	1.85	1.74	176.6	7	1	922	0.0242013901394	3.79797204057015	4.17469480039608
1864	profi	profesjonalny	9	18	27	1.67	1.72	1.7	1.41	1.02	1.14	2.67	1.83	2.11	1	1.25	1.22	5.44	5.83	5.7	1.13	1.54	1.41	25.23	13	3	258	0.00842726978067	3.24607010362549	3.44451627186593
1863	professor	profesor	14	12	26	0.36	0.58	0.46	1.15	1.62	1.36	2.36	2.67	2.5	1.15	1.3	1.21	6.14	6.17	6.15	0.77	1.27	1.01	202.97	8	1	3234	0.0533366946375	4.34264462454896	4.57595089609918
1865	profil	profil	14	13	27	0.43	0.15	0.3	1.16	0.99	1.07	1.79	2	1.89	0.8	1.29	1.05	5.29	4.77	5.04	1.73	2.31	2.01	21.23	6	1	864	0.0235891525912	3.76978644700905	3.84217434319089
1867	prognose	prognozować	15	11	26	0.2	0.36	0.27	0.77	0.92	0.83	1.73	1.82	1.77	0.96	0.98	0.95	5	3.91	4.54	1.46	2.26	1.88	7.69	11	2	5	0.000180069867108	1.61092158992788	2.24107157334447
1868	programm	programowy	11	16	27	0.18	-0.25	-0.07	0.4	0.77	0.68	1.55	1.31	1.41	0.82	0.6	0.69	4.18	4.56	4.41	2.04	1.26	1.6	20.95	10	3	14	0.000504195627904	2.00886159859992	2.62824983186464
603	entwurf	projektować	14	12	26	1.29	0.92	1.12	0.73	1.51	1.14	2.21	2.42	2.31	0.97	1.62	1.29	5.29	5.42	5.35	1.27	1.44	1.32	27.49	11	2	79	0.00270104800663	2.73586032653618	2.87247525199211
2331	strahlen	promieniować	14	13	27	-0.14	0.92	0.37	1.46	1.61	1.6	2.5	3	2.74	1.02	1.22	1.13	4.71	4.85	4.78	1.68	1.91	1.76	3.63	12	2	10	0.000360139734217	1.87416302470246	2.24907520909181
1869	promille	promil	9	18	27	-1	-0.78	-0.85	1.5	0.65	0.99	2.67	2	2.22	1.12	0.97	1.05	4.44	4.33	4.37	1.59	2.22	2	16.17	6	1	2	7.20279468434e-05	1.3098915942639	2.19689910617855
1376	lobby	propagandowy	13	12	25	-0.77	-1.08	-0.92	1.17	1.24	1.19	1.92	2.33	2.12	0.64	1.23	0.97	4.92	4.83	4.88	1.75	1.64	1.67	1.36	12	3	10	0.000324125760795	1.87416302470246	2.54691961352782
382	bieten	proponować	14	13	27	0.5	1.23	0.85	0.85	1.09	1.03	2.5	2.77	2.63	1.09	1.17	1.11	5.21	5	5.11	1.76	1.73	1.72	168.9	10	2	72	0.0024849641661	2.69609319966469	3.05873794321788
2694	vorschlag	propozycja	15	11	26	0.8	1.27	1	0.94	0.9	0.94	2.8	2.55	2.69	1.08	1.29	1.16	5.8	5.09	5.5	0.77	1.64	1.24	160.27	10	1	1080	0.0344293585911	3.86659603349755	4.22383719585083
2158	seher	proroczy	14	12	26	0.36	0	0.19	1.45	1.54	1.47	2.71	2.67	2.69	1.07	1.3	1.16	4.71	4	4.38	1.73	1.28	1.55	1.84	8	3	20	0.00064825152159	2.15498963427816	2.42084338222334
394	bitten	prosić	15	11	26	-0.13	-0.36	-0.23	1.3	0.81	1.11	2.6	2.55	2.58	0.63	0.82	0.7	5.73	5.64	5.69	0.88	1.12	0.97	576.36	6	2	7449	0.203442935859	4.70492661229253	4.51708153792581
1014	hirse	proso	14	12	26	0.36	0.42	0.38	0.5	0.67	0.57	1.43	1.5	1.46	0.76	0.9	0.81	5.14	4.33	4.77	1.79	1.78	1.8	0.82	5	1	21	0.00043216768106	2.17519302036644	2.3654129306463
1888	quader	prostopadłościan	13	13	26	0.08	-0.08	0	1.38	0.28	0.98	1.77	1.08	1.42	0.93	0.28	0.76	6.69	6.54	6.62	0.63	0.97	0.8	0.35	16	1
2192	simpel	prosty	9	18	27	0.56	1	0.85	0.73	0.91	0.86	2	1.61	1.74	0.87	0.85	0.86	5.67	5.83	5.78	1.22	1.38	1.31	387.41	6	3	1733	0.0529765549033	4.07181943268443	4.23553361742036
508	dirne	prostytutka	16	11	27	-1.25	-0.82	-1.07	1.24	1.94	1.54	2.88	2.64	2.78	0.62	1.5	1.05	6.25	6.09	6.19	1.18	1.38	1.24	7.4	11	1	442	0.0123527928836	3.47917406576731	3.30043462237496
1880	pulver	proszek	14	12	26	0.14	0.08	0.12	0.86	0.9	0.86	1.93	1.75	1.85	1	0.97	0.97	6.14	6	6.08	0.86	1.41	1.13	10.4	7	1	522	0.0123527928836	3.55127202841151	3.54127276173911
393	bitte	prośba	13	13	26	0.46	0.54	0.5	1.05	0.78	0.91	1.92	2.31	2.12	0.95	0.95	0.95	5.92	5.31	5.62	1.12	1.11	1.13	67.9	6	1	955	0.030827961249	3.81322823182034	3.85575401065772
1871	protest	protestować	9	18	27	0.11	-0.39	-0.22	1.69	1.14	1.34	3.11	2.44	2.67	1.27	1.25	1.27	5.67	5.39	5.48	1	1.94	1.67	29.17	11	2	148	0.00435769078402	3.00595660795651	3.2920932554385
1322	lenkung	prowadzenie	10	17	27	1.2	0.29	0.63	0.79	1.16	1.11	2.2	1.94	2.04	0.92	0.97	0.94	4.8	5.06	4.96	1.62	1.92	1.79	13.45	11	1	1017	0.0278748154284	3.84051811754498	4.30153439217829
1320	lenker	prowadzić	14	13	27	1.14	0.69	0.93	0.86	1.49	1.21	2.79	2.85	2.81	1.31	1.46	1.36	6.14	6.38	6.26	1.1	0.96	1.02	546.54	9	2	4853	0.136276875428	4.51887011154015	4.64763230322073
2653	versuch	próbować	15	11	26	1.2	1.36	1.27	1.08	1.03	1.04	2.87	2.82	2.85	1.36	1.47	1.38	5.6	4.55	5.15	1.18	1.69	1.49	176.71	8	2	2177	0.0699031224115	4.17082821496399	4.1144130469479
577	eitel	próżny	13	13	26	-1.38	-1.23	-1.31	1.61	0.6	1.19	2.62	2.23	2.42	1.26	1.01	1.14	6	4.69	5.35	1	1.49	1.41	2.98	6	3	191	0.00608636150827	3.11607156824779	2.98137509196566
1857	primitiv	prymitywny	15	11	26	-1.2	-1.55	-1.35	1.37	0.93	1.2	2.07	2.09	2.08	0.96	1.04	0.98	5.33	4.82	5.12	1.35	1.83	1.56	10.62	10	3	159	0.00518601217272	3.03689032220016	3.13616129340591
536	dusche	prysznic	14	13	27	1.14	1.69	1.41	1.03	1.03	1.05	2	2.31	2.15	0.78	0.85	0.82	6.57	6.92	6.74	0.65	0.28	0.53	8.16	8	1	3293	0.0891705981921	4.35049393437797	4.07259931838641
2612	vergeben	przebaczyć	14	12	26	1.64	1.92	1.77	1.01	0.79	0.91	2.5	3.42	2.92	1.16	0.9	1.13	4.93	5.33	5.12	1.33	0.98	1.18	4.1	10	2	196	0.00623041740195	3.12723656570583	3.11765819127752
1600	munkeln	przebąkiwać	9	18	27	-0.78	-0.89	-0.85	1.64	0.83	1.13	2.78	1.72	2.07	1.09	0.83	1.04	5.22	4.72	4.89	1.3	1.36	1.34	1.04	11	2	4	0.000144055893687	1.53174034388026	2.04614025965058
2623	verlaufen	przebiegać	15	11	26	0.4	0.27	0.35	1.06	1.19	1.09	2.27	2.27	2.27	1.22	1.1	1.15	5.4	6.27	5.77	1.55	1.01	1.39	36.2	10	2	64	0.00219685237872	2.64568369618709	3.19229319039803
1466	masche	przebiegły	14	13	27	-0.79	-0.77	-0.78	1.37	1.59	1.45	2.79	2.69	2.74	1.42	1.18	1.29	4.5	4.77	4.63	1.61	1.96	1.76	1.16	10	3	439	0.0139013937408	3.47622301603043	3.37269229073176
286	befinden	przebywać	14	13	27	0.71	0.92	0.81	1.14	0.95	1.04	2.29	2.15	2.22	0.91	1.21	1.05	4.93	4.54	4.74	2.16	1.85	1.99	74.76	9	2	1263	0.0420643209565	3.9345174134906	3.9248635242421
1194	komma	przecinek	13	13	26	0.08	0.23	0.15	0.28	0.6	0.46	1.31	1.38	1.35	0.85	0.87	0.85	6.77	6.77	6.77	0.6	0.6	0.59	2.45	9	1	163	0.00374545323586	3.04761418759194	3.118701783168
837	gegensatz	przeciwieństwo	15	11	26	-0.4	-0.64	-0.5	0.74	1.03	0.86	1.87	2.18	2	0.83	0.87	0.85	5.2	4.73	5	1.26	2.24	1.72	25.73	14	1	251	0.00871538156805	3.23417088032578	3.2690839841895
839	gegner	przeciwnik	16	11	27	-0.31	-0.55	-0.41	1.25	1.13	1.19	3.31	2.27	2.89	1.2	0.9	1.19	5.94	4.82	5.48	1.24	2.04	1.67	64.81	10	1	724	0.0219325098138	3.69310834611523	3.79792467027461
69	ahnung	przeczucie	15	11	26	0.13	0.45	0.27	1.36	1.44	1.37	2.6	2.91	2.73	1.24	0.83	1.08	4.87	4.91	4.88	1.6	1.7	1.61	7.64	10	1	2706	0.0794468253682	4.26525859531474	3.91508422791198
68	ahnen	przeczuwać	14	13	27	-0.29	-0.69	-0.48	0.91	1.38	1.16	2.57	3.38	2.96	1.22	1.39	1.34	4.64	5.15	4.89	1.45	1.57	1.5	6.08	10	2	9	0.000324125760795	1.83277033954424	2.16236705030051
505	ding	przedmiot	10	17	27	-0.3	0.18	0	0.67	0.53	0.62	1.5	1.41	1.44	0.85	0.87	0.85	5.8	5.76	5.78	1.48	1.86	1.69	154.19	9	1	929	0.0261461447041	3.80125328809817	4.11205624178518
2692	vornehmen	przedsięwziąć	11	16	27	1	1.44	1.26	0.89	0.89	0.9	2.36	2.75	2.59	1.12	1.13	1.12	4.18	5.56	5	2.14	1.26	1.78	1.66	13	2	57	0.00187272661793	2.59619833310718	2.77190411786585
471	darstellen	przedstawiać	14	12	26	0.29	0.83	0.54	0.73	1.4	1.1	2.07	2.75	2.38	0.83	1.36	1.13	4.86	5.08	4.96	1.96	1.56	1.75	103.84	12	2	255	0.00885943746174	3.24101030485609	3.53925128039785
2659	vertreter	przedstawiciel	15	11	26	0.07	0.18	0.12	1.16	0.6	0.95	1.87	1.36	1.65	1.06	0.5	0.89	6	5.18	5.65	0.93	1.54	1.26	186.65	14	1	374	0.0117405553355	3.40680160727196	3.94935411027908
2685	voreilig	przedwczesny	14	13	27	-0.36	-1.31	-0.81	1.01	0.75	1	1.93	2.69	2.3	1.27	1.38	1.35	4.29	4.38	4.33	2.16	1.66	1.9	7.01	12	3	124	0.00374545323586	2.92968035255229	2.9568712621492
45	abteil	przedział	14	12	26	-0.14	0	-0.08	0.77	0.95	0.84	1.57	1.5	1.54	0.94	0.67	0.81	5.43	4.67	5.08	1.87	1.37	1.67	16.25	9	1	258	0.0056541938272	3.24607010362549	3.34803468156937
2064	scheitern	przegrywać	9	18	27	-1.67	-1.83	-1.78	1.41	0.99	1.12	3.11	3	3.04	1.05	1.24	1.16	6	5.61	5.74	0.87	1.61	1.4	16.91	10	2	356	0.0109842618936	3.38543855565643	3.27944079444445
2522	übernahme	przejęcie	14	13	27	-0.07	-1	-0.52	0.83	1.08	1.05	2.36	2.77	2.56	0.93	1.17	1.05	5.14	4.92	5.04	1.56	2.06	1.79	33.58	9	1	378	0.0120286671228	3.41140954951231	3.75228764736951
2518	übergeben	przekazywać	14	13	27	0.64	0.54	0.59	1.01	0.88	0.93	2.07	2	2.04	0.92	1.08	0.98	5.36	5.23	5.3	1.69	1.96	1.79	81.48	11	2	226	0.00756293441855	3.18879619673736	3.5383189471792
748	fluch	przekleństwo	14	13	27	-1.07	-1.31	-1.19	1	1.25	1.11	2.86	2.92	2.89	1.51	1.26	1.37	6.29	5.38	5.85	1.07	1.98	1.61	8.32	12	1	546	0.0149818129434	3.57075766587767	3.50943228585661
2525	überzeugen	przekonać	14	13	27	1.14	1.08	1.11	1.17	1.26	1.19	2.5	2.46	2.48	1.16	1.27	1.19	4.64	4.92	4.78	1.39	1.85	1.6	75.33	9	2	4769	0.138977923434	4.51128871858435	4.57971344258362
2499	trotzig	przekorny	10	17	27	-0.4	0.06	-0.11	0.7	0.97	0.89	2.3	2.12	2.19	1.16	0.99	1.04	4.7	5	4.89	1.57	1.84	1.72	1.2	9	3	10	0.000324125760795	1.87416302470246	2.25530952937161
2601	verdreht	przekręcony	11	16	27	-0.18	-0.31	-0.26	0.75	0.87	0.81	2	1.75	1.85	0.77	0.86	0.82	4.09	5.31	4.81	1.87	1.4	1.69	8.91	11	2	11	0.000396153707639	1.91195158559186	2.03358489935906
2529	umbruch	przełom	15	11	26	1.33	1.36	1.35	0.98	1.36	1.13	2.73	3.18	2.92	1.33	1.4	1.35	5.33	4.55	5	1.63	1.75	1.7	35.15	7	1	550	0.0175748190298	3.57392193839602	3.75875528354381
189	aufbruch	przełomowy	13	13	26	1	1.62	1.31	1.15	1.04	1.12	2.08	3.23	2.65	1.38	1.42	1.5	5.46	4.69	5.08	1.33	1.25	1.32	7.03	10	3	59	0.00208881045846	2.61092158992788	2.96567085983985
91	altklug	przemądrzały	14	12	26	-1.57	-1.92	-1.73	0.76	0.9	0.83	2.86	3.5	3.15	0.95	1.24	1.12	4.64	5.25	4.92	1.08	1.86	1.49	0.44	12	3	80	0.00277307595347	2.74125535842289	2.57587303832623
370	bewegung	przemieszczenie	14	12	26	0.21	-0.33	-0.04	1.48	0.78	1.22	2.07	1.75	1.92	1.07	0.97	1.02	5.79	4.25	5.08	1.85	1.91	2	2.36	15	1	70	0.00234090827241	2.68402868826331	2.80452303870423
2613	vergehen	przemijać	15	11	26	-1.13	-1.27	-1.19	1.19	1.1	1.13	2.53	2.64	2.58	1.06	1.03	1.03	5.27	4.55	4.96	1.53	1.44	1.51	5.94	9	2	7	0.000252097813952	1.73586032653618	1.78872970834522
890	gewalt	przemoc	14	12	26	-1.93	-2.5	-2.19	1	0.52	0.85	3.14	3.75	3.42	1.23	0.87	1.1	6	4.58	5.35	0.96	1.68	1.5	41.67	7	1	1530	0.0418842510894	4.0177455302425	4.05858215725697
1056	industrie	przemysłowy	9	18	27	0.22	-0.5	-0.26	0.97	0.71	0.86	2.22	1.28	1.59	1.2	0.46	0.89	5.11	5.39	5.3	1.36	1.33	1.32	35.91	11	3	118	0.00367342528901	2.90831730093677	3.18321139736629
2646	versetzen	przenosić	11	16	27	0.09	-0.31	-0.15	0.83	0.7	0.77	2.09	1.69	1.85	0.83	0.87	0.86	5.09	5.56	5.37	1.87	1.41	1.6	35.84	9	2	344	0.0117765693089	3.37058943461751	3.50576453711268
2523	übersehen	przeoczyć	16	11	27	-1.38	-0.91	-1.19	0.81	0.83	0.83	2.69	2.36	2.56	1.14	1.29	1.19	4.94	4.64	4.81	1.44	2.01	1.66	3.13	9	2	259	0.00903950732884	3.24774368751506	3.1708837199499
323	beliebt	przepadać	14	13	27	-0.36	0.92	0.26	1.55	1.61	1.68	2.36	2.54	2.44	0.84	1.27	1.05	5.21	4.85	5.04	1.76	1.99	1.85	7.66	9	2	15	0.000504195627904	2.03689032220016	2.03970212756757
20	abgrund	przepaść	10	17	27	-1.4	-0.76	-1	0.84	1.39	1.24	2.6	3	2.85	0.97	1.22	1.13	6.2	6.53	6.41	0.79	0.8	0.8	21.35	8	1	371	0.0113804156013	3.40331327942614	3.65202620037236
2744	wegjagen	przepędzać	14	13	27	-0.93	-1.08	-1	0.92	1.44	1.18	2.79	2.69	2.74	1.25	1.44	1.32	5.29	5.23	5.26	1.14	1.36	1.23	1.23	10	2	6	0.00021608384053	1.6778683795585	1.92266052455089
1874	prunk	przepych	14	13	27	-0.29	-0.23	-0.26	1.33	1.92	1.61	2.43	2.92	2.67	0.94	1.26	1.11	5.71	5.85	5.78	1.38	1.21	1.28	2.72	8	1	55	0.00183671264451	2.58095836655044	2.80849508597875
936	gruselig	przerażający	14	13	27	-1.5	-1.62	-1.56	1.09	1.04	1.05	3.29	3.62	3.44	1.33	1.12	1.22	5.79	5.46	5.63	1.48	1.45	1.45	10.48	12	3	676	0.0221125796809	3.66335900822938	3.51784249508055
601	entsetzt	przerażony	16	11	27	-2.06	-1.82	-1.96	1.12	0.87	1.02	3.56	3.18	3.41	1.26	1.47	1.34	5.94	5.36	5.7	0.93	1.63	1.27	17.11	10	3	1539	0.0477185147837	4.0202910603807	3.92642773349952
1765	pause	przerwa	16	11	27	1.44	1.27	1.37	1.03	0.9	0.97	2.75	2.18	2.52	0.68	1.08	0.89	6.25	5.18	5.81	0.86	1.94	1.47	99.7	7	1	1667	0.0472143191558	4.05496638584596	4.0834508637697
7	abbruch	przerywać	14	13	27	-1.21	-1	-1.11	0.7	0.82	0.75	2.79	2.31	2.56	1.05	1.38	1.22	5.64	5	5.33	1.34	1.58	1.47	19.89	9	2	594	0.0200957971693	3.60728730527279	3.5047129745688
2183	sieben	przesiewać	14	12	26	0.07	0	0.04	0.27	1.21	0.82	1.07	1.83	1.42	0.27	0.83	0.7	5.57	4.83	5.23	1.7	1.59	1.66	0.53	10	2	10	0.000360139734217	1.87416302470246	1.78224721976304
195	aufhören	przestawać	11	16	27	0.18	-0.81	-0.41	0.87	0.91	1.01	1.91	2.06	2	0.83	1	0.92	4.27	4.94	4.67	2.05	1.34	1.66	26.66	10	2	138	0.0046458025714	2.97578513979833	2.63856569430142
2595	verbrechen	przestępstwo	16	11	27	-1.19	-1.82	-1.44	1.33	0.87	1.19	2.88	2.73	2.81	1.09	1.27	1.14	5.44	5.27	5.37	1.09	1.68	1.33	91.1	12	1	1996	0.0572262037671	4.13314840441494	4.24624330009857
267	beachten	przestrzegać	14	13	27	0	0	0	0.96	1.47	1.21	1.93	2.31	2.11	1	1.25	1.12	4.93	5	4.96	1.44	1.78	1.58	45.3	12	2	650	0.0214283141859	3.64635132811243	3.75359446234686
1401	luftraum	przestworze	14	13	27	1.14	1.15	1.15	0.95	1.41	1.17	2.57	2.77	2.67	1.45	1.3	1.36	5.36	4.54	4.96	1.74	1.71	1.74	1.61	11	1	2	7.20279468434e-05	1.3098915942639	1.65949088585596
2074	schieben	przesuwać	16	11	27	0	0.36	0.15	0.37	0.92	0.66	1.63	1.64	1.63	0.89	1.21	1.01	6.06	5.64	5.89	0.85	1.86	1.34	19.86	9	2	173	0.0054741239601	3.07331958782684	3.21979101149895
2324	stören	przeszkadzać	11	16	27	-1.64	-1.56	-1.59	0.67	0.81	0.75	2.91	2.56	2.7	0.94	1.31	1.17	5.09	5.81	5.52	1.58	1.22	1.4	44.51	12	2	2315	0.0739366874347	4.19750889459964	4.02683896705669
958	handikap	przeszkoda	9	18	27	-1.33	-1.44	-1.41	0.71	0.92	0.84	2.89	2.5	2.63	0.78	1.1	1.01	5.33	5.61	5.52	1.12	1.58	1.42	46.27	10	1	295	0.0097958007707	3.30406205060318	3.3738605660427
1169	klippe	przeszkodzić	15	11	26	-1.13	-1.73	-1.38	0.83	0.79	0.85	2.47	3	2.69	0.92	0.89	0.93	5.27	5.73	5.46	1.49	1.68	1.56	8.53	12	2	583	0.0191234198869	3.59918318665664	3.52174023367271
1270	laken	prześcieradło	14	13	27	1.29	0.08	0.7	1.33	1.85	1.68	2	2.54	2.26	1.11	1.33	1.23	6.86	6.54	6.7	0.36	0.88	0.67	4.92	13	1	247	0.00752692044513	3.22722202037045	3.23184232005406
131	annahme	przewidywać	14	12	26	0.64	0.42	0.54	0.74	1.31	1.03	2.07	2.17	2.12	0.83	0.94	0.86	5.29	3.92	4.65	1.77	1.78	1.87	87.44	11	2	114	0.00392552310296	2.89346817989785	3.24725645619631
483	delikt	przewinienie	15	11	26	-1.53	-1.73	-1.62	0.99	0.79	0.9	2.73	2.36	2.58	0.88	1.12	0.99	5.33	4.45	4.96	1.11	2.02	1.59	4.54	12	1	133	0.00338531350164	2.95987513790905	3.06366390372616
799	führer	przewodnik	14	13	27	1.21	1.08	1.15	1.05	0.76	0.91	2.07	2	2.04	1.07	1.35	1.19	5.79	5.77	5.78	1.12	1.42	1.25	27.41	10	1	661	0.018871322073	3.65362832898394	3.84975351976984
2536	umsturz	przewrót	16	11	27	0	-0.45	-0.19	1.37	0.93	1.21	2.75	2.18	2.52	1.18	0.87	1.09	5.38	5.18	5.3	1.59	1.83	1.66	4.94	8	1	123	0.00345734144848	2.92619202470647	3.09815351807345
2524	überwinden	przezwyciężać	9	18	27	1.67	1.94	1.85	1.22	1.11	1.13	3.44	3	3.15	1.01	1.37	1.26	5.11	5.61	5.44	1.96	1.42	1.6	2.82	13	2	22	0.000792307415277	2.19449817556183	2.49799002125406
636	erlebnis	przeżycie	16	11	27	1.69	0.82	1.33	0.87	1.33	1.14	2.94	2.82	2.89	1.06	1.4	1.19	4.19	4.36	4.26	1.64	1.91	1.72	27.15	9	2	863	0.0282349551626	3.76928408202313	3.88435655712938
635	erleben	przeżywać	14	12	26	0.57	-0.58	0.04	1.65	1.44	1.64	2.86	3.67	3.23	1.1	1.07	1.14	4.07	5	4.5	1.54	1.6	1.61	46.39	9	2	238	0.00803111607304	3.21116824049238	3.42967314451207
1563	moll	przybity	10	17	27	-1.7	-1.71	-1.7	0.95	0.47	0.67	1.7	2.41	2.15	0.82	0.8	0.86	4.6	5.24	5	1.58	1.48	1.52	2	8	3	233	0.00788706017935	3.20198619695438	3.09485666139344
2683	vorbau	przybudówka	11	16	27	-0.18	-0.13	-0.15	0.87	0.34	0.6	1.82	1.25	1.48	0.87	0.58	0.75	6.45	6	6.19	0.82	1.21	1.08	1.71	11	1	13	0.000468181654482	1.97889837522248	2.25193119819109
1195	kommen	przychodzić	14	12	26	0.79	0.83	0.81	0.8	0.58	0.69	1.64	2.42	2	0.84	1.08	1.02	5.64	5.92	5.77	1.55	0.67	1.21	108.54	11	2	2392	0.0750531206108	4.21171303815768	4.02970023421118
2389	taste	przyciskać	14	13	27	0	0.38	0.19	0.68	1.39	1.08	2.14	2.15	2.15	1.17	1.41	1.26	5.5	5.77	5.63	1.65	1.54	1.57	4.07	10	2	47	0.0016566427774	2.51401157691983	2.39862980181577
1248	kummer	przygnębiony	9	18	27	-1.33	-1.78	-1.63	1	0.94	0.97	2.44	2.11	2.22	1.13	1.13	1.12	6.22	5.39	5.67	0.67	1.61	1.41	2.15	12	3	499	0.015882162279	3.53174034388026	3.29962827289265
334	bereiten	przygotowywać	13	13	26	0.31	0.54	0.42	0.85	1.13	0.99	2.08	2.62	2.35	1.12	1.33	1.23	5.69	5.38	5.54	1.11	1.04	1.07	87.74	13	2	329	0.0109842618936	3.35128427942213	3.59009076073046
785	freund	przyjaciel	14	13	27	2.43	2.85	2.63	0.76	0.55	0.69	3.43	3.62	3.52	1.16	1.26	1.19	6.64	6.08	6.37	0.63	1.04	0.88	126.88	10	1	12811	0.282169481759	4.94038726953602	4.63925451099744
2245	spaß	przyjemność	14	12	26	2.36	2.58	2.46	0.93	0.67	0.81	3.43	3.25	3.35	1.09	1.48	1.26	5.64	6.25	5.92	1.65	0.87	1.35	48.17	11	1	5701	0.155688407102	4.58879755251768	4.48303150225754
354	besucher	przyjezdny	10	17	27	-0.5	0.06	-0.15	1.27	0.66	0.95	1.9	1.76	1.81	1.29	0.9	1.04	5	5.41	5.26	1.7	1.33	1.46	9.18	10	3	24	0.000792307415277	2.23071034821628	2.40282417216891
132	annehmen	przyjmować	14	13	27	0.93	1.15	1.04	0.83	1.14	0.98	2	2.54	2.26	1.04	1.13	1.1	5	5.31	5.15	1.71	1.32	1.51	120.86	10	2	624	0.0204559369035	3.62865035688831	3.86445744752161
824	gebot	przykazanie	14	13	27	0.36	0.46	0.41	1.55	1.66	1.58	2.29	3.08	2.67	1.44	1.26	1.39	5.57	5.85	5.7	1.28	1.14	1.2	7.99	11	1	117	0.00320524363453	2.90465234685036	3.1455243876833
126	anlegen	przykładać	16	11	27	0.44	0.09	0.3	0.51	0.3	0.47	1.5	1.64	1.56	0.52	0.92	0.7	5	3.82	4.52	1.75	2.4	2.08	7.59	10	2	52	0.00176468469766	2.55704620914503	2.80138264097761
315	beispiel	przykładowy	15	11	26	0.47	0.18	0.35	0.99	0.98	0.98	1.67	1.55	1.62	0.9	0.82	0.85	4.67	4.18	4.46	2.13	2.44	2.23	7.9	11	3	9	0.000324125760795	1.83277033954424	2.59605426766321
163	ärgernis	przykrość	14	12	26	-1.86	-1.92	-1.88	1.23	0.67	0.99	3	2.92	2.96	1.24	0.9	1.08	5.29	5.58	5.42	1.33	0.79	1.1	10.64	9	1	151	0.00496992833219	3.01461392748901	3.24808400077201
2892	zwang	przymusowy	10	17	27	-1.7	-1.76	-1.74	0.67	0.75	0.71	2.7	2.65	2.67	0.82	1.22	1.07	4.7	5.53	5.22	2	1.46	1.69	14.59	10	3	21	0.000756293441855	2.17519302036644	2.61283794148635
1027	holen	przynosić	16	11	27	0.31	0.27	0.3	0.79	0.65	0.72	1.69	1.45	1.59	0.87	0.82	0.84	5.63	4.55	5.19	1.15	2.07	1.64	59.64	9	2	460	0.0156660784384	3.49647126493389	3.62578627506692
681	fall	przypadek	14	12	26	-0.07	0.25	0.08	1.14	1.36	1.23	2.5	2.42	2.46	1.02	0.9	0.95	4.57	4	4.31	1.22	2.13	1.69	451.81	9	1	5319	0.142939460511	4.55868197183929	4.60428574436001
2719	wahllos	przypadkowy	14	12	26	-0.07	-0.25	-0.15	1.14	1.06	1.08	2.14	2	2.08	1.29	0.85	1.09	4.14	3.58	3.88	1.7	1.98	1.82	22.35	11	3	297	0.0100478985847	3.30698660362049	3.4823159683656
630	erinnern	przypominać	14	12	26	0.21	0.83	0.5	1.12	1.27	1.21	2.29	2.42	2.35	0.83	1.38	1.09	5.57	4.92	5.27	1.28	1.51	1.4	173.07	11	2	1080	0.0359779594483	3.86659603349755	3.91774526372696
2637	vermuten	przypuszczać	14	12	26	0.29	-0.17	0.08	1.07	0.58	0.89	2.14	2	2.08	0.86	1.13	0.98	3.57	3.83	3.69	2.1	1.64	1.87	37.28	12	2	493	0.0162423020132	3.52649728846789	3.82702530284564
2813	wuchern	przyrastać	9	18	27	-0.33	-0.28	-0.3	0.71	0.96	0.87	2.44	1.5	1.81	0.88	0.71	0.88	3	4.28	3.85	1.73	1.96	1.96	0.74	10	2	1	3.60139734217e-05	1.13380033520822	1.59605426766321
547	eid	przyrzekać	14	13	27	0.93	-0.31	0.33	1	1.6	1.44	2.64	3.15	2.89	1.34	1.46	1.4	5.57	5.92	5.74	1.16	1.26	1.2	2.87	10	2	6	0.00021608384053	1.6778683795585	1.68409989719106
2146	schwur	przysięgać	14	13	27	0.71	-0.31	0.22	1.07	1.32	1.28	2.5	2.92	2.7	1.22	1.26	1.23	5.43	4.92	5.19	1.28	1.66	1.47	5.23	10	2	53	0.00180069867108	2.56516409936721	2.62774775709541
2884	zukunft	przyszłość	13	13	26	0.85	1.46	1.15	1.14	1.71	1.46	2.69	3.69	3.19	1.44	1.38	1.47	4.77	3.92	4.35	2.09	1.89	2	150.97	10	1	7792	0.181330356178	4.72447501578342	4.77248965974979
1675	nicken	przytakiwać	9	18	27	-0.44	-0.44	-0.44	1.01	0.86	0.89	2.44	1.78	2	0.73	1	0.96	5.56	5.67	5.63	1.01	1.33	1.21	1.72	11	2	18	0.000612237548169	2.11152394049707	2.11391204379648
1859	privileg	przywilej	14	13	27	0	1.23	0.59	1.36	1.36	1.47	2.43	2.54	2.48	1.22	1.39	1.28	5.21	5.15	5.19	1.48	1.63	1.52	23.24	9	1	557	0.0182590845248	3.57940453848182	3.67415679665234
800	führung	przywództwo	9	18	27	1.11	0.56	0.74	1.27	1.34	1.32	3.11	2.11	2.44	1.45	0.9	1.19	5.33	5.33	5.33	1.22	1.61	1.47	3.76	11	1	158	0.00507797025246	3.03416746386469	3.1368532813455
2881	zugeben	przyznawać	13	13	26	0.08	0.62	0.35	1.32	0.65	1.06	2	2.23	2.12	1.29	1.01	1.14	5.62	4.62	5.12	1.39	1.45	1.48	107.42	10	2	159	0.00540209601325	3.03689032220016	3.23346295278508
2888	zusage	przyzwalać	13	13	26	0.08	0.23	0.15	1.32	0.93	1.12	1.85	2	1.92	1.07	1	1.02	5.15	4.31	4.73	1.63	1.84	1.76	0.56	10	2	2	7.20279468434e-05	1.3098915942639	1.64138479952874
2203	sittsam	przyzwoity	14	12	26	1.21	1.5	1.35	1.05	0.67	0.89	2	2	2	0.88	0.85	0.85	5.57	5	5.31	1.6	1.28	1.46	11.73	10	3	388	0.012640904671	3.42271994086995	3.42736404954282
1875	psyche	psychika	10	17	27	0	0.65	0.41	0.82	1.22	1.12	2	2.47	2.3	1.05	1.23	1.17	4	5.41	4.89	1.89	1.84	1.95	12.89	8	1	73	0.00237692224583	2.70200205927521	3.01078656409296
1876	psychose	psychoza	16	11	27	-1.25	-1.73	-1.44	1.18	0.9	1.09	2.75	2.45	2.63	0.86	0.93	0.88	4.56	4.09	4.37	1.55	2.02	1.74	3.07	8	1	115	0.00327727158137	2.89722832877116	2.92736573599889
1052	imker	pszczelarski	15	11	26	1.07	0.55	0.85	1.16	1.13	1.16	1.87	1.55	1.73	0.99	0.82	0.92	5.47	5.36	5.42	1.41	1.75	1.53	0.63	12	3	1	3.60139734217e-05	1.13380033520822	1.63821471051323
379	biene	pszczoła	10	17	27	-0.1	0.47	0.26	1.85	1.59	1.68	2.9	2.35	2.56	1.2	1	1.09	6.5	6.82	6.7	0.71	0.39	0.54	10.05	8	1	395	0.00720279468434	3.43046552546975	3.22995849278274
2679	vogel	ptak	13	13	26	1.23	1.15	1.19	1.3	0.99	1.13	1.69	2.15	1.92	1.03	1.14	1.09	6.85	6.46	6.65	0.55	1.05	0.85	54.78	4	1	2039	0.0466380955811	4.14240050697014	4.13491077923773
1830	pokal	puchar	14	12	26	1.21	1.83	1.5	0.89	1.03	0.99	2.43	3.08	2.73	1.16	0.79	1.04	6.64	6.5	6.58	0.63	0.52	0.58	65.32	6	1	669	0.0128209745381	3.65884514224506	4.06621243356353
1877	pudel	pudel	16	11	27	-0.25	0.27	-0.04	1.34	1.79	1.53	1.75	2	1.85	1	1.34	1.13	6.56	6.73	6.63	0.89	0.47	0.74	2.13	5	1	81	0.00255699211294	2.74658419192796	2.68946182988694
1878	puder	puder	11	16	27	0.82	0.44	0.59	0.98	1.21	1.12	1.73	1.75	1.74	1.01	1	0.98	5.55	6.63	6.19	1.51	1.09	1.36	2.88	5	1	180	0.00522202614614	3.09044891441342	3.03260553154078
1827	pochen	pukać	14	12	26	0.71	0.83	0.77	0.91	0.83	0.86	2.14	2.67	2.38	1.1	0.98	1.06	6.14	5.83	6	1.23	1.11	1.17	6.77	5	2	359	0.011704541362	3.38907284031153	3.13834240663038
1564	mollig	pulchny	11	16	27	0.55	-0.25	0.07	1.63	1.34	1.49	2.27	1.81	2	0.79	0.91	0.88	5.82	6.25	6.07	1.72	1.13	1.38	2.42	7	3	60	0.00180069867108	2.61810017455501	2.58686650774058
682	falle	pułapka	16	11	27	-1	-1.18	-1.07	1.1	1.25	1.14	2.81	2.91	2.85	1.11	1.3	1.17	5.5	5.18	5.37	1.51	1.78	1.6	14.96	7	1	1934	0.0532286527173	4.11945130889917	3.78377910736736
1882	punkt	punkt	10	17	27	0.4	0.47	0.44	0.7	0.94	0.85	1.7	1.41	1.52	0.67	1	0.89	6.2	6.24	6.22	1.14	0.97	1.01	357.84	5	1	5252	0.131631072856	4.55317774034735	4.70116190094759
1826	po	pupa	16	11	27	1.44	0.82	1.19	1.36	0.98	1.24	2.81	1.91	2.44	1.17	1.14	1.22	6.75	6.45	6.63	0.45	1.21	0.84	7.66	4	1	103	0.00324125760795	2.84980367884302	2.8507515479508
1884	purpur	purpurowy	16	11	27	0.75	0.18	0.52	0.77	1.25	1.01	1.63	1.36	1.52	0.72	0.81	0.75	5.38	6.27	5.74	1.82	1.27	1.65	3.23	9	3	166	0.00428566283718	3.05548681069182	2.9838334875659
1292	leere	pustka	9	18	27	-1.67	-1.67	-1.67	1.12	0.97	1	3.11	2.33	2.59	1.17	1.19	1.22	4.67	5.22	5.04	2.18	1.77	1.89	18.82	6	1	382	0.0112003457341	3.41596911351286	3.58847698950232
1090	kaktee	pustynny	11	16	27	0.27	-0.19	0	1.01	0.91	0.96	2.09	1.69	1.85	1.22	0.79	0.99	5.36	6.06	5.78	1.75	1.06	1.4	3.64	8	3	81	0.0026650340332	2.74658419192796	2.73076904082995
2577	urwald	puszcza	11	16	27	2	0.5	1.11	1.1	1.21	1.37	3.36	2.19	2.67	1.03	1.05	1.18	6.45	5.75	6.04	0.82	1.18	1.09	19.45	7	1	430	0.0140454496345	3.46724760970497	3.65582389401103
517	dose	puszka	11	16	27	0.27	0.06	0.15	1.35	0.68	0.99	1.55	1.44	1.48	1.04	0.73	0.85	6.18	6.75	6.52	1.08	0.77	0.94	14.33	6	1	386	0.0101919544783	3.42048130456315	3.34907472694701
1019	hochmut	pycha	14	12	26	-1.86	-1.33	-1.62	0.77	1.67	1.27	2.71	2.67	2.69	0.99	0.65	0.84	5.57	4.83	5.23	1.09	1.27	1.21	6.76	5	1	434	0.0136492959268	3.47125959649888	3.45228892232144
1477	maul	pyskaty	11	16	27	-1.55	-1.56	-1.56	1.04	0.73	0.85	3.09	2.63	2.81	1.14	0.96	1.04	5	6	5.59	1.67	1.1	1.42	1.22	7	3	31	0.00100839125581	2.33792031786414	2.59605426766321
772	fragen	pytać	10	17	27	0.2	0.47	0.37	1.14	0.62	0.84	2.2	2.12	2.15	1.23	0.99	1.06	5.1	5.94	5.63	1.73	1.03	1.36	182.31	5	2	2594	0.0830482227104	4.24690770172871	4.2113619673784
771	frage	pytanie	15	11	26	0.33	0.36	0.35	0.98	0.92	0.94	2.33	2.36	2.35	0.98	1.03	0.98	5.13	4	4.65	1.88	2.28	2.1	472.37	7	1	21024	0.419814888177	5.15550634401419	5.3238892865774
2006	rummel	raban	14	13	27	-0.57	-0.69	-0.63	0.51	1.18	0.88	2.21	2.54	2.37	1.12	1.05	1.08	4.29	5.77	5	2.3	1.09	1.94	0.49	5	1	36	0.00118846112292	2.40097206361123	2.514577785843
1893	rabatt	rabat	10	17	27	1.2	1.41	1.33	1.03	1.06	1.04	2.5	2.53	2.52	1.18	1.01	1.05	5.9	5.82	5.85	1.29	1.51	1.41	2.41	5	1	106	0.0034933554219	2.86215411722945	3.09128712349063
1159	klauen	rabować	9	18	27	-2	-2.17	-2.11	1.41	0.99	1.12	3.56	2.89	3.11	1.13	1.13	1.15	5.56	5.33	5.41	0.88	1.41	1.25	2.17	7	2	120	0.00360139734217	2.91555570986069	2.75673880645146
1923	rechnung	rachunek	14	13	27	-0.64	-1.23	-0.93	1.39	0.73	1.14	2.5	2.62	2.56	0.85	1.26	1.05	5.93	6.08	6	1.27	0.95	1.11	83.43	8	1	3470	0.0943566103648	4.37322495321565	4.43700646119915
1897	radar	radar	10	17	27	-0.8	-0.88	-0.85	1.32	0.7	0.95	1.9	2.06	2	0.88	1.14	1.04	6.2	6.24	6.22	0.92	1.56	1.34	9.38	5	1	1339	0.0190874059135	3.95987513790905	3.72960240030168
792	froh	radosny	11	16	27	2.09	2.56	2.37	0.83	0.89	0.88	3	3.25	3.15	0.77	1.13	0.99	6.09	6.63	6.41	0.7	0.62	0.69	18.43	7	3	321	0.0100118846112	3.34062621124007	3.45564737849453
781	freude	radość	10	17	27	2.3	2.71	2.56	0.67	0.77	0.75	3.4	3.65	3.56	1.35	0.93	1.09	6	6.24	6.15	1.25	1.39	1.32	29.62	6	1	2121	0.0600713076674	4.15951571910956	4.36920050983472
1899	radikale	radykał	15	11	26	-1.53	-1.27	-1.42	1.19	1.01	1.1	2.87	2.64	2.77	1.19	1.36	1.24	5.87	4.64	5.35	1.25	1.96	1.67	2.56	7	1	27	0.000900349335542	2.27992837088646	2.38594606597162
1746	paradies	raj	15	11	26	2.6	2.73	2.65	0.51	0.65	0.56	3.07	2.73	2.92	1.22	1.19	1.2	5.27	4.82	5.08	1.75	2.09	1.87	6.47	3	1	2515	0.0351136240861	4.23348097631747	4.07326443114433
1901	rakete	rakieta	14	11	25	0.79	-0.09	0.4	0.89	1.04	1.04	2.71	1.36	2.12	1.33	0.67	1.27	6.5	6.09	6.32	0.76	1.38	1.07	14.42	7	1	703	0.0154139806245	3.68034299868635	3.52595782544278
1900	rahmen	rama	14	13	27	0.29	0.15	0.22	1.33	0.9	1.12	1.79	1.54	1.67	1.42	0.78	1.14	6.29	6.31	6.3	0.83	1.38	1.1	9.69	4	1	352	0.00486188641193	3.38054504493206	3.29026346965113
52	achsel	ramię	16	11	27	0.75	0.27	0.56	0.93	0.47	0.8	1.44	1.36	1.41	0.63	0.81	0.69	6.69	6.36	6.56	0.6	1.12	0.85	101.78	5	1	3374	0.0831922786041	4.36104411671128	4.38355019600204
1902	rampe	rampa	9	18	27	0.33	-0.17	0	0.71	0.99	0.92	2.11	1.39	1.63	1.36	0.61	0.97	5.22	6.06	5.78	1.79	0.87	1.28	3	5	1	55	0.0016566427774	2.58095836655044	2.79502427199923
2815	wunde	ranić	15	11	26	-1.73	-2.09	-1.88	0.8	0.7	0.77	3	3.09	3.04	1.07	1.04	1.04	5.4	5.18	5.31	1.45	1.54	1.46	4.59	5	2	363	0.0121727230165	3.39387172319329	3.18988511898969
2627	verletzt	ranny	14	12	26	-1.71	-2.08	-1.88	1.07	0.67	0.91	3.07	3.58	3.31	1.14	0.9	1.05	6.21	5.92	6.08	1.25	1.08	1.16	30.2	5	3	4188	0.109734577016	4.45488069990546	4.23241929944236
1905	rasse	rasa	14	13	27	0.21	0.23	0.22	1.19	1.36	1.25	2.07	2	2.04	1	1.15	1.06	5.64	5.38	5.52	1.5	1.56	1.5	11.67	4	1	898	0.0251377534483	3.78653003127747	3.66634167575356
1965	retten	ratować	9	18	27	2.11	1.89	1.96	0.78	0.83	0.81	3.56	2.94	3.15	1.33	1.16	1.23	5.78	6	5.93	0.83	1.08	1	42.66	7	2	2610	0.0754492743184	4.24957721136718	4.20449696265696
1917	rausch	rausz	10	17	27	0.1	-0.29	-0.15	1.2	1.61	1.46	2.4	2.41	2.41	0.97	1	0.97	4.4	4.29	4.33	1.65	1.86	1.75	0.52	5	1	2	7.20279468434e-05	1.3098915942639	1.62163052888691
1990	rosten	rdzewieć	11	16	27	-0.45	-0.81	-0.67	0.93	0.75	0.83	1.91	1.63	1.74	0.94	0.72	0.81	5.73	6.13	5.96	1.35	1.09	1.19	1.07	8	2	16	0.000540209601325	2.06321926092251	2.04467138883466
1927	referat	referat	14	12	26	-1	-1	-1	0.96	1.21	1.06	2.07	2.92	2.46	0.92	1	1.03	5.36	5.33	5.35	1.65	1.61	1.6	13.96	7	1	156	0.0034933554219	3.02866999195347	3.35895715556794
1928	reform	reformować	15	11	26	0.53	0.27	0.42	1.13	0.9	1.03	2.33	2	2.19	1.18	0.89	1.06	5.33	3.64	4.62	1.54	2.11	1.96	1.61	10	2	11	0.000396153707639	1.91195158559186	2.47399169549946
1929	regal	regał	10	17	27	0.1	0.41	0.3	0.74	1.12	0.99	1.3	1.29	1.3	0.48	0.69	0.61	6.1	6.53	6.37	0.99	0.72	0.84	3.91	5	1	60	0.00176468469766	2.61810017455501	2.79454291283544
1930	regel	regularny	10	17	27	0.8	0.59	0.67	1.03	0.8	0.88	2.1	1.71	1.85	0.99	0.99	0.99	4.9	5.65	5.37	1.79	1.41	1.57	17.38	9	3	107	0.00363741131559	2.86619409503119	3.05132835738443
1936	regler	regulator	15	11	26	0.2	-0.18	0.04	0.56	0.6	0.6	1.53	1.55	1.54	0.83	0.82	0.81	5.2	3.55	4.5	1.78	2.5	2.23	5.41	9	1	109	0.00309720171427	2.87416302470246	3.0754470922482
349	bestimmen	regulować	15	11	26	0.4	0.18	0.31	0.63	0.87	0.74	1.73	1.45	1.62	0.88	0.82	0.85	5.47	4.45	5.04	1.88	2.42	2.14	43.29	9	2	107	0.00324125760795	2.86619409503119	3.25397199288656
2151	seereise	rejs	15	11	26	1.6	1.36	1.5	1.24	1.12	1.17	2.73	2.64	2.69	1.58	1.43	1.49	6.27	6.09	6.19	1.28	0.94	1.13	8.37	4	1	606	0.0137573378471	3.6159590306195	3.62311274492128
951	hai	rekin	14	12	26	-0.57	-1.42	-0.96	1.65	1.24	1.51	2.86	3.08	2.96	1.35	1	1.18	6.64	6.42	6.54	0.5	1.08	0.81	4.35	5	1	704	0.0115964994418	3.68095945653564	3.32310903222951
2772	werbung	reklamować	11	16	27	-1	0	-0.41	1.26	1.75	1.62	2.45	2.31	2.37	1.13	1.4	1.28	5.64	6.19	5.96	1.12	0.83	0.98	15.66	10	2	82	0.0026650340332	2.75184843192031	3.07416421785353
1957	rekord	rekordowy	14	13	27	1.21	1.23	1.22	0.97	1.09	1.01	2.57	3.15	2.85	1.34	1.07	1.23	5.21	4.69	4.96	1.63	1.89	1.74	9.92	9	3	31	0.00111643317607	2.33792031786414	2.85247267115631
1958	rekrut	rekrut	10	17	27	-0.7	-0.18	-0.37	0.95	0.95	0.97	1.9	1.53	1.67	0.74	0.72	0.73	5.3	5.71	5.56	1.16	1.65	1.48	1.88	6	1	89	0.00255699211294	2.78701284898356	2.66884113518909
1959	rektor	rektor	14	12	26	0.36	-0.17	0.12	1.22	1.27	1.24	2.29	1.58	1.96	0.99	0.67	0.92	6.14	5.5	5.85	1.03	1.68	1.38	20.94	6	1	84	0.00180069867108	2.76218926525853	3.40908231677213
337	berichten	relacjonować	14	12	26	1.07	0.08	0.62	1.07	0.79	1.06	2.07	1.75	1.92	0.83	1.06	0.93	5.86	4.75	5.35	1.35	1.6	1.55	14.04	12	2	36	0.00126048906976	2.40097206361123	2.57756851632066
1960	religion	religia	11	16	27	0.45	0.63	0.56	1.81	1.67	1.69	2.45	2.63	2.56	0.52	1.36	1.09	5.27	5.94	5.67	1.9	1.06	1.47	51.35	7	1	799	0.0201678251161	3.73586032653618	3.89970517061181
2658	vertreten	reprezentować	16	11	27	0.63	0.45	0.56	1.02	1.21	1.09	2.38	2.36	2.37	1.26	1.36	1.28	5	4.91	4.96	1.79	2.07	1.87	82.49	13	2	402	0.0123167789102	3.43807538568535	3.68941340140893
1964	republik	republikański	11	16	27	0.27	0	0.11	1.56	0.37	1.01	1.82	1.19	1.44	0.98	0.4	0.75	2.91	4.13	3.63	1.76	1.86	1.88	5.71	13	3	35	0.00115244714949	2.38907284031153	2.66733838011922
1338	leumund	reputacja	13	13	26	0.77	1.08	0.92	1.09	1.19	1.13	2.08	2	2.04	1.32	1.08	1.18	6.08	4.23	5.15	1.04	1.54	1.59	4.76	9	1	602	0.019555587568	3.61308765168439	3.28431504707275
1664	neige	resztka	16	11	27	-0.38	-0.36	-0.37	0.96	1.03	0.97	1.94	1.55	1.78	1.06	1.04	1.05	5.88	4.55	5.33	1.26	2.02	1.71	22.75	7	1	48	0.00169265675082	2.52296641957275	2.70528919626099
1971	rheuma	reumatyzm	14	12	26	-1.93	-1.83	-1.88	0.92	0.94	0.91	2.14	2.33	2.23	0.95	0.78	0.86	3.93	4.92	4.38	1.64	1.88	1.79	1.62	9	1	85	0.00262902005978	2.76726879078781	2.91965840116017
1968	revier	rewir	16	11	27	-0.44	0.09	-0.22	0.73	0.83	0.8	1.25	1.45	1.33	0.45	0.69	0.55	5.06	4.27	4.74	1.53	2.37	1.91	4.53	5	1	99	0.00306118774084	2.83277033954424	3.00310668638835
1969	revolution	rewolucyjny	15	11	26	-0.27	0.91	0.23	1.16	1.38	1.37	2.87	3.27	3.04	1.46	1.1	1.31	5.33	4.27	4.88	1.72	1.74	1.77	13.76	11	3	104	0.002989159794	2.85395963861418	3.10587200316387
1970	revolver	rewolwer	9	18	27	0.33	-0.94	-0.52	1.5	1.51	1.6	2.89	2.22	2.44	1.27	1.26	1.28	6.44	5.94	6.11	0.53	1.35	1.15	4.62	8	1	587	0.0136853099002	3.60214766562038	3.53410542835211
2671	verzicht	rezygnacja	14	13	27	-1.29	-1.92	-1.59	0.73	1.04	0.93	2.36	3.31	2.81	0.74	1.25	1.11	4.93	4.92	4.93	1.64	1.5	1.54	28.01	10	1	182	0.005978319588	3.09522142927467	3.43580796208798
2672	verzichten	rezygnować	14	13	27	-1.14	-1.85	-1.48	1.03	0.99	1.05	2.5	2.69	2.59	0.85	1.11	0.97	4.93	4.85	4.89	2.3	1.72	2.01	22.45	10	2	270	0.00889545143516	3.26573963041864	3.4985672973705
1457	manuell	ręczny	10	17	27	-0.1	0.18	0.07	1.6	0.53	1.04	1.8	1.41	1.56	0.79	0.62	0.7	4.6	5.18	4.96	2.07	2.04	2.03	17.61	6	3	212	0.00590629164116	3.16114994298298	3.11809655037244
957	hand	ręka	14	13	27	0.43	0.77	0.59	0.76	1.24	1.01	1.43	2.15	1.78	0.65	0.99	0.89	6.79	6.54	6.67	0.8	0.97	0.88	473.38	4	1	3639	0.0983901753881	4.39387172319329	4.32546758350157
2822	wurm	robak	14	12	26	-0.21	-1.33	-0.73	1.12	1.3	1.31	2	2.83	2.38	0.96	1.64	1.36	6.21	6.67	6.42	0.7	0.65	0.7	11.37	5	1	459	0.0118485972557	3.49552817122581	3.60404084527857
1415	machen	robić	14	13	27	1.21	0.77	1	1.05	1.09	1.07	2.71	2	2.37	1.38	1.35	1.39	5.93	5.08	5.52	1.44	1.75	1.63	428.57	5	2	43294	0.655202218461	5.46920808352363	5.27741109881046
159	arbeiter	robotnik	15	11	26	0.27	0	0.15	1.1	0.89	1.01	1.93	1.45	1.73	0.96	0.69	0.87	6.27	6.45	6.35	1.03	1.04	1.02	38.17	8	1	170	0.00504195627904	3.06576644993639	3.40103622414646
2236	sorte	rodzaj	14	13	27	0	0.08	0.04	0	0.64	0.44	1.21	1.38	1.3	0.58	0.87	0.72	2.93	3.23	3.07	1.33	2.35	1.86	229.32	6	1	6234	0.155544351208	4.6276067973588	4.66762492809458
686	familie	rodzinny	14	13	27	2	2.54	2.26	0.88	0.52	0.76	2.86	3	2.93	0.66	1.15	0.92	5.86	5.46	5.67	1.61	1.51	1.54	114.44	8	3	1112	0.0347174703785	3.87926550387895	4.03383881312038
1986	rolle	rola	16	11	27	0.69	0.45	0.59	1.14	0.69	0.97	2	1.36	1.74	1.26	0.5	1.06	5	4.55	4.81	1.1	1.86	1.44	226.53	4	1	1230	0.0350415961393	3.92302839247555	4.22743784786073
264	bauer	rolniczy	14	12	26	0.21	0.42	0.31	1.05	1	1.01	1.79	1.58	1.69	1.05	0.79	0.93	5.43	4.75	5.12	1.34	1.14	1.28	45.74	8	3	48	0.00147657291029	2.52296641957275	2.90402929349142
1988	romanze	romans	10	17	27	1	-0.29	0.19	1.05	1.76	1.64	2.7	3.35	3.11	0.82	0.93	0.93	5.3	5.94	5.7	1.64	1.71	1.68	5.64	6	1	2965	0.0697590665178	4.3049414862366	4.08325582866074
2009	russe	Rosjanin	16	11	27	-0.19	0.27	0	1.6	1.27	1.47	2.44	1.91	2.22	1.03	0.83	0.97	6.06	5.82	5.96	1.12	1.08	1.09	42.55	8	1	217	0.00587027766774	3.17122683314884	3.42172616277731
2710	wachsen	rosnąć	15	11	26	1.13	1.45	1.27	1.19	0.52	0.96	2.47	1.73	2.15	1.3	0.79	1.16	5.8	6	5.88	0.94	1	0.95	110.28	6	2	424	0.0132531422192	3.46115926959455	3.65617960524159
2621	verlangen	roszczeniowy	11	16	27	-1.73	-1.25	-1.44	0.79	1	0.93	2.73	2.5	2.59	1.01	1.26	1.15	4.27	4.75	4.56	2.05	2.02	2.01	1.29	12	3
679	fahrrad	rower	9	18	27	1.44	1.67	1.59	0.88	1.28	1.15	3	2.67	2.78	1.12	1.24	1.19	6.56	6.67	6.63	0.73	0.97	0.88	44.8	5	1	1554	0.0300356538337	4.02450073290709	4.09897188306978
1911	raub	rozbój	14	12	26	-1.36	-1.5	-1.42	0.63	1.45	1.06	2.57	2.83	2.69	1.16	1.03	1.09	6	5.33	5.69	0.68	1.07	0.93	8.96	6	1	166	0.00518601217272	3.05548681069182	3.21874449555498
211	ausbau	rozbudowywać	14	12	26	1.36	1	1.19	1.08	0.95	1.02	2.14	2	2.08	0.53	0.85	0.69	5.21	5	5.12	1.25	1.28	1.24	4.64	12	2	9	0.000324125760795	1.83277033954424	2.41115920463418
2654	verteilen	rozdawać	14	13	27	0.71	1.62	1.15	0.91	1.12	1.1	2.57	2.85	2.7	1.16	1.28	1.2	6.14	6.23	6.19	0.86	0.73	0.79	14.89	8	2	214	0.00720279468434	3.16520879945984	3.23283391367973
2477	trennen	rozdzielać	14	12	26	-1	-0.5	-0.77	1.04	0.9	0.99	2.79	2.17	2.5	1.19	1.03	1.14	5.36	4.5	4.96	1.34	1.73	1.56	6.85	10	2	168	0.00569020780063	3.06065704415791	3.04588148071183
927	grinsen	roześmiany	9	17	26	2.11	2.41	2.31	0.78	1.06	0.97	3.22	3.18	3.19	1.3	0.81	0.98	6.44	6.53	6.5	0.53	1.07	0.91	2.53	10	3	9	0.000324125760795	1.83277033954424	2.2130958706799
285	befehl	rozkazywać	14	12	26	-1.21	-2.08	-1.62	1.19	0.9	1.13	2.71	3.58	3.12	0.83	1.24	1.11	4.71	5.92	5.27	1.64	1	1.48	2.33	10	2	323	0.0113804156013	3.34331534975085	3.05029677710254
2605	verfall	rozkład	13	13	26	-0.77	-0.77	-0.77	1.09	0.83	0.95	1.54	1.92	1.73	0.52	0.95	0.78	5.31	4.77	5.04	1.75	1.79	1.75	24.54	7	1	650	0.0204559369035	3.64635132811243	3.84110991710999
2851	zerlegen	rozkładać	10	17	27	0	0	0	0.94	0.61	0.73	2.1	1.59	1.78	0.88	0.94	0.93	4.4	5	4.78	1.43	1.9	1.74	13.36	9	2	89	0.00320524363453	2.78701284898356	2.89978177927055
2810	wonne	rozkoszny	14	13	27	1.36	1.69	1.52	1.69	1.11	1.42	3	2.69	2.85	1.24	0.95	1.1	5.86	5.62	5.74	1.23	1.04	1.13	2.51	9	3	94	0.00320524363453	2.81049394483309	2.77598894105204
406	blüte	rozkwitać	14	12	26	2.07	2.42	2.23	0.83	0.79	0.82	2.86	3.25	3.04	1.23	1.14	1.18	5.64	6.42	6	1.74	0.79	1.41	2.92	9	2	26	0.000792307415277	2.26413410370323	2.2782627549274
882	gespräch	rozmawiać	14	12	26	1.71	1.83	1.77	0.91	0.83	0.86	2.43	3.33	2.85	0.94	1.07	1.08	6.57	6	6.31	0.85	0.85	0.88	167.16	9	2	16481	0.352972953506	5.04978024934844	4.86387034687513
1926	redselig	rozmowny	15	11	26	1.53	1.45	1.5	0.99	1.04	0.99	2.47	2.27	2.38	0.99	0.79	0.9	5.6	5.82	5.69	1.4	0.87	1.19	1.83	8	3	216	0.0076349623654	3.16923007339277	3.08741596149749
2520	überlegen	rozmyślać	15	10	25	1.13	1.4	1.24	0.92	0.84	0.88	2.33	2.1	2.24	0.98	0.88	0.93	5.4	6.2	5.72	1.5	0.92	1.34	5.69	9	2	165	0.0056541938272	3.05287842758429	3.05246883921275
2850	zerfall	rozpad	16	11	27	-0.5	-1.27	-0.81	0.82	0.65	0.83	1.88	2.09	1.96	0.89	1.22	1.02	5.19	5.09	5.15	1.72	1.76	1.7	10.73	6	1	154	0.00496992833219	3.02310203771453	3.32585146800053
121	anheizen	rozpalać	9	18	27	1.33	0.89	1.04	1.12	1.41	1.32	3.22	2.39	2.67	1.09	1.04	1.11	5.56	6.06	5.89	1.33	1.11	1.19	3.39	8	2	64	0.0021608384053	2.64568369618709	2.64310882132415
114	angehen	rozpoczynać	16	11	27	1.13	0.82	1	1.02	0.87	0.96	2.94	2.18	2.63	1.12	1.33	1.24	5.94	4.91	5.52	0.85	2.21	1.6	55.06	11	2	66	0.00234090827241	2.65884514224506	3.01217182336604
632	erkennen	rozpoznać	14	13	27	0.57	0.46	0.52	1.02	0.97	0.98	2.29	1.92	2.11	0.91	1.04	0.97	4.86	4.46	4.67	1.61	2.22	1.9	54.2	9	2	1108	0.0363380991825	3.8777018856934	3.97778571307549
784	freuen	rozradowany	15	11	26	2.07	2.64	2.31	0.8	0.5	0.74	3.13	3.64	3.35	1.36	1.21	1.29	6.13	6.27	6.19	1.19	0.65	0.98	0.95	11	3	12	0.00043216768106	1.94671369185108	2.24107157334447
2248	spesen	rozrzutny	13	13	26	-0.92	-1.31	-1.12	1.55	1.18	1.37	2.46	2.38	2.42	1.27	1.33	1.27	6.08	5.15	5.62	1.04	1.34	1.27	0.9	9	3	51	0.00169265675082	2.54877368317904	2.514577785843
2639	vernunft	rozsądny	14	13	27	0.93	1.23	1.07	1	1.17	1.07	2.21	2.38	2.3	0.89	1.39	1.14	5.29	5.46	5.37	1.73	1.2	1.47	16.08	8	3	623	0.0196996434617	3.62795492922666	3.59546406665928
2239	spalten	rozszczepiać	14	12	26	-0.21	0	-0.12	1.12	1.13	1.11	2.43	1.92	2.19	0.94	0.9	0.94	4.29	4.33	4.31	1.27	2.1	1.67	0.55	12	2	3	0.000108041920265	1.4348303308722	1.5229902498241
652	erweitern	rozszerzać	14	12	26	0.93	0.42	0.69	1	1.24	1.12	2.21	2.25	2.23	0.89	1.14	0.99	4.93	4.17	4.58	1.86	1.85	1.86	16.6	10	2	58	0.00208881045846	2.60362235118638	2.93156626547165
2649	verstand	rozum	16	11	27	1.63	1.27	1.48	1.09	0.9	1.01	2.31	2	2.19	0.87	0.89	0.88	4.94	4.09	4.59	1.48	1.81	1.65	24.09	5	1	1834	0.0548132675478	4.09640640813235	4.11977306416044
2652	verstehen	rozumieć	10	17	27	1.4	1.71	1.59	0.97	1.05	1.01	2.2	2.29	2.26	1.4	1.1	1.2	5.3	5.59	5.48	1.7	1.5	1.55	240.51	8	2	1780	0.0563258544315	4.08343425900748	4.25893149236757
2533	umsicht	rozwaga	14	13	27	1.14	1.85	1.48	1.1	1.07	1.12	2	2.85	2.41	1.11	1.28	1.25	5.07	5.08	5.07	1.69	1.32	1.49	5.91	7	1	43	0.00136853099002	2.47622301603043	2.63027972660935
274	bedenken	rozważać	14	13	27	0.36	0.15	0.26	0.93	0.8	0.86	2.29	2.23	2.26	1.14	0.93	1.02	5.14	5.54	5.33	1.29	1.56	1.41	27.54	8	2	161	0.00543810998667	3.04228535408687	3.29945205399734
1391	lösung	rozwiązanie	15	11	26	1.53	1.55	1.54	1.19	1.44	1.27	2.47	2.55	2.5	1.3	1.04	1.17	5.8	4.82	5.38	1.21	1.78	1.53	242.38	11	1	2930	0.0870817877336	4.29978615798267	4.60977171036349
1388	lösen	rozwiązywać	14	13	27	1.29	1.54	1.41	0.83	1.13	0.97	2.5	2.62	2.56	1.09	1.26	1.15	5.29	5.31	5.3	1.38	1.7	1.51	36.54	11	2	271	0.0092916051428	3.26733924357844	3.51508282160074
2063	scheiden	rozwód	16	11	27	-1.69	-1.64	-1.67	1.35	0.92	1.18	3.06	2.73	2.93	1.12	1.27	1.17	5	5.36	5.15	1.9	1.96	1.9	15.69	6	1	1514	0.037490546332	4.01318297238256	3.93118962214367
242	balance	równowaga	14	12	26	1.36	1.42	1.38	1.08	1	1.02	1.93	1.67	1.81	0.92	0.49	0.75	6	4.33	5.23	0.78	1.67	1.5	28.77	9	1	393	0.0112363597076	3.42826656136981	3.50580978426243
1989	rose	róża	11	16	27	1.36	1.81	1.63	1.12	1.05	1.08	2.82	2.56	2.67	0.87	1.26	1.11	6.55	6.88	6.74	0.82	0.5	0.66	25.16	4	1	607	0.0137213238737	3.61667391881697	3.7774893000012
1992	rubin	rubin	16	11	27	1.38	0.82	1.15	1.02	0.98	1.03	2.06	1.64	1.89	1	1.29	1.12	6.5	6.55	6.52	0.73	0.82	0.75	2.21	5	1	231	0.00259300608636	3.19825832443514	3.20409949998712
1939	regung	ruch	14	12	26	0.64	0.58	0.62	1.34	1.38	1.33	2.5	3.17	2.81	0.94	0.94	0.98	5.07	5.83	5.42	1.21	1.59	1.42	248.03	4	1	6522	0.165916375554	4.64721771806673	4.80348238900963
2620	verkehr	ruchliwy	10	17	27	0.6	0.65	0.63	1.58	0.93	1.18	2.9	2.29	2.52	1.29	1.16	1.22	5.6	5.82	5.74	1.17	1.7	1.51	8.57	8	3	41	0.00140454496345	2.45601962994214	2.79804324949789
2004	ruin	ruina	9	18	27	-0.56	-0.89	-0.78	1.67	0.76	1.12	2.67	1.94	2.19	0.87	0.54	0.74	5.78	5.78	5.78	1.39	1.66	1.55	22.07	5	1	153	0.00493391435877	3.0202910603807	3.12837684005918
572	einsturz	runąć	15	11	26	-1.87	-2.18	-2	1.13	0.75	0.98	3.13	3.36	3.23	1.3	1.21	1.24	5.2	5.73	5.42	1.37	1.49	1.42	8.55	5	2	43	0.00140454496345	2.47622301603043	2.70479623977017
2008	runde	runda	16	11	27	0.31	0	0.19	0.48	0.63	0.56	1.69	1.82	1.74	1.14	0.87	1.02	4.5	4.18	4.37	1.55	2.09	1.76	47.53	5	1	727	0.0167825116145	3.69490171885728	3.75317753530743
369	bewegen	ruszać	13	13	26	0.85	0.69	0.77	0.9	0.75	0.82	2	2.15	2.08	1	1.46	1.23	5.85	5	5.42	1.21	1.63	1.47	35.48	6	2	9619	0.196312169122	4.81594541158205	4.30115869035055
733	fisch	ryba	15	11	26	1.07	0.45	0.81	1.22	0.93	1.13	1.87	1.45	1.69	0.92	0.93	0.93	6.53	6.73	6.62	0.92	0.65	0.8	52.26	4	1	2104	0.0517160658335	4.15602243971593	4.06492176910879
1978	ritter	rycerski	14	12	26	1.86	1.42	1.65	0.95	0.67	0.85	2.71	2.92	2.81	1.07	1	1.02	5.36	5.33	5.35	1.45	1.5	1.44	9.81	8	3	90	0.00244895019267	2.79181173186533	3.00734260432433
1461	markt	rynek	13	13	26	0.54	0.15	0.35	0.88	0.9	0.89	1.77	1.77	1.77	1.17	0.83	0.99	5.54	5.62	5.58	1.51	1.33	1.39	411.75	5	1	1465	0.0389671192423	3.99890430984935	4.52010509529768
1980	rivale	rywal	9	18	27	-1	-1.61	-1.41	1.66	1.04	1.28	3.78	3	3.26	1.2	0.97	1.1	6.44	5.17	5.59	0.53	1.54	1.42	54.68	5	1	135	0.00439370475745	2.96630924791446	3.40190075192704
1981	rivalin	rywalizować	14	13	27	0.43	-0.62	-0.07	1.74	1.76	1.8	3.5	3.23	3.37	1.09	1.24	1.15	5.71	6.23	5.96	1.44	1.01	1.26	17.87	11	2	324	0.0100478985847	3.34465370052311	3.54657899033492
2716	wagnis	ryzyko	14	12	26	0.64	-0.33	0.19	1.15	1.15	1.23	3.43	3.58	3.5	0.65	1.31	0.99	5.93	5.17	5.58	1.21	1.47	1.36	100.46	6	1	3635	0.103216047827	4.39339421409417	4.54142808510258
1977	riskant	ryzykowny	10	17	27	-0.5	0.18	-0.07	1.27	1.33	1.33	2.9	2.88	2.89	1.45	1.32	1.34	4.6	5.18	4.96	1.78	1.78	1.76	12.08	9	3	152	0.00522202614614	3.01746177036184	3.13848597505938
1946	reihe	rząd	14	13	27	-0.79	-0.62	-0.7	1.42	1.33	1.35	2.79	2.69	2.74	0.89	1.6	1.26	6.07	5.77	5.93	1.49	1.69	1.57	430.83	4	1	5888	0.113588072172	4.60281189386391	4.94823858498712
1934	regieren	rządzić	9	18	27	0.44	0	0.15	1.13	1.75	1.56	2.67	2.33	2.44	1	1.19	1.12	5.11	5.67	5.48	1.62	1.33	1.42	54.09	7	2	1109	0.031944394425	3.8780933183309	3.93858347704016
2016	sache	rzecz	10	17	27	0.1	0.47	0.33	0.32	0.8	0.68	1.5	1.53	1.52	0.85	0.72	0.75	5.7	4.76	5.11	1.57	2.08	1.93	443.25	5	1	24297	0.463355782043	5.2183408672697	5.29719954811507
2017	sachlich	rzeczowy	13	13	26	0.38	0.46	0.42	1.26	0.78	1.03	1.31	1.46	1.38	0.48	0.78	0.64	4.77	3.77	4.27	1.74	2.35	2.09	19.37	8	3	141	0.0043216768106	2.98505868392729	3.16268682119803
1919	realität	rzeczywistość	13	13	26	0.38	0.77	0.58	1.19	1.01	1.1	1.92	2.38	2.15	1.12	1.33	1.22	5.62	5.62	5.62	2.18	1.26	1.75	111.46	13	1	1756	0.0459178161127	4.07754210103953	4.31134271682338
1601	munter	rześki	9	18	27	1.89	1.61	1.7	1.05	1.09	1.07	3.33	2.61	2.85	0.87	1.14	1.1	5.33	5.67	5.56	1.12	1.53	1.4	1.3	6	3	45	0.00158461483055	2.49552817122581	2.61362613560383
863	gemetzel	rzeź	11	16	27	-1.18	-2.88	-2.19	1.54	0.34	1.3	2.91	3.44	3.22	1.22	1.36	1.31	5.73	5.19	5.41	1.74	2.04	1.91	5.42	4	1	484	0.0153059387042	3.5185120781465	3.49319556865269
1510	metzger	rzeźnik	11	16	27	-1.09	-1.56	-1.37	0.83	0.89	0.88	2.82	2.56	2.67	0.87	1.09	1	5.91	6.19	6.07	1.76	0.98	1.33	3.92	7	1	406	0.0103720243454	3.44236474876946	3.38139243926064
2773	werfen	rzucać	11	16	27	-0.27	-0.63	-0.48	1.01	1.31	1.19	2.82	2.31	2.52	0.98	1.35	1.22	5.64	6.25	6	1.43	1.06	1.24	53.96	6	2	1296	0.0403356502323	3.94571031562832	3.8406823546193
2014	sabotage	sabotaż	14	13	27	-1.29	-1.15	-1.22	0.99	1.52	1.25	2.71	2.69	2.7	1.27	1.11	1.17	4.71	3.77	4.26	1.77	1.64	1.75	2.02	7	1	265	0.00752692044513	3.25765197617531	3.17938031218807
2015	saboteur	sabotować	10	17	27	-1.5	-1.29	-1.37	0.85	1.05	0.97	2.4	2.29	2.33	1.26	1.05	1.11	3.9	4.18	4.07	1.66	1.94	1.82	0.87	9	2	111	0.00360139734217	2.88198836221442	2.54759926115919
2018	sadismus	sadystyczny	15	10	25	-1.2	-2.5	-1.72	1.86	0.85	1.65	3.4	3.4	3.4	1.4	1.35	1.35	5.33	4.2	4.88	1.54	2.1	1.83	0.69	11	3	58	0.00198076853819	2.60362235118638	2.42412048777098
2019	safari	safari	14	12	26	1.71	1.42	1.58	0.73	1	0.86	3.29	3.17	3.23	1.2	1.27	1.21	6.36	6	6.19	1.01	0.74	0.9	1.67	6	1	253	0.00615838945511	3.23760405616418	3.265449650657
2043	saxophon	saksofon	14	13	27	1.86	1.08	1.48	1.17	1.32	1.28	3	2.62	2.81	1.41	0.96	1.21	6.57	6.15	6.37	1.09	1.34	1.21	2.76	8	1	90	0.00194475456477	2.79181173186533	2.96785813981691
2024	salat	sałatka	14	13	27	0.79	1.85	1.3	1.31	0.8	1.2	2	2.23	2.11	1.18	1.17	1.15	6.64	6.77	6.7	0.74	0.44	0.61	6.61	7	1	514	0.0145136312889	3.54457756858543	3.40591296968713
1315	leittier	samiec	14	13	27	0.36	0	0.19	1.15	1.47	1.3	2.43	2.69	2.56	1.16	1.18	1.15	6.21	5.85	6.04	1.05	1.72	1.4	6.05	6	1	438	0.0100839125581	3.47523485978636	3.40244335871481
779	freitod	samobójstwo	13	13	26	-2.31	-2.54	-2.42	1.18	0.97	1.06	2.62	3.62	3.12	1.26	1.45	1.42	5.69	5.23	5.46	1.97	1.48	1.73	19.13	11	1	3907	0.0900709475276	4.42472489459097	4.250256811231
752	flugzeug	samolot	14	12	26	1.79	1.5	1.65	1.19	1	1.09	3.07	3.83	3.42	1.27	1.34	1.33	6.79	6.75	6.77	0.58	0.45	0.51	59.43	7	1	7178	0.118233874743	4.68883429287734	4.46928677247302
1689	notwehr	samoobrona	16	11	27	0.19	-0.36	-0.04	1.6	1.5	1.56	2.56	2.45	2.52	1.36	1.44	1.37	5.44	5.09	5.3	1.31	1.76	1.49	28.81	10	1	296	0.00853531170094	3.30552678886145	3.66237362176231
83	allein	samotność	13	13	26	-2.38	-2.15	-2.27	0.77	0.99	0.87	2.69	2.62	2.65	1.38	1.04	1.2	6.23	5.69	5.96	0.93	1.18	1.08	20.49	9	1	878	0.0259300608636	3.77675921461801	3.88836039843376
567	einsam	samotny	10	17	27	-1.6	-1.76	-1.7	1.07	1.03	1.03	1.8	2.88	2.48	1.03	1.11	1.19	5.6	6.41	6.11	1.07	0.87	1.01	32.05	7	3	3267	0.0879461230958	4.34705238740462	4.14062414583115
232	autark	samowystarczalny	14	12	26	1.43	1.25	1.35	0.94	1.66	1.29	2.57	2.5	2.54	1.28	1.24	1.24	5.14	5.17	5.15	1.51	1.11	1.32	1.36	16	3	50	0.00176468469766	2.54034051564217	2.54045480506623
2029	sandale	sandał	14	13	27	0.43	0.54	0.48	1.45	1.2	1.31	1.64	2.23	1.93	0.84	1.17	1.04	6.5	6.85	6.67	1.09	0.55	0.88	2.84	6	1	45	0.000828321388699	2.49552817122581	2.42352051474802
2032	sanktion	sankcjonować	14	13	27	-1	-0.54	-0.78	0.88	1.13	1.01	2.07	2.15	2.11	1.07	0.99	1.01	3.79	3.54	3.67	2.26	1.9	2.06	1.91	12	2
2036	satire	satyryczny	13	13	26	1.23	1.15	1.19	1.3	0.69	1.02	2.62	2.08	2.35	1.33	0.76	1.09	5.92	4.85	5.38	1.04	1.86	1.58	3.17	10	3	6	0.000180069867108	1.6778683795585	2.26971927532169
833	gefallen	satysfakcjonować	14	12	26	2	1.67	1.85	0.88	1.15	1.01	2.93	2.92	2.92	1	1.16	1.06	5.71	4.83	5.31	1.27	1.95	1.64	8.22	16	2	7	0.00021608384053	1.73586032653618	2.14574658373117
2042	sauna	sauna	14	13	27	1.14	1.15	1.15	1.03	1.46	1.23	1.86	2.77	2.3	1.1	1.24	1.23	6.43	6.38	6.41	0.76	1.39	1.08	3.01	5	1	90	0.00252097813952	2.79181173186533	2.88885512332571
872	gericht	sąd	9	18	27	-1.11	-1.28	-1.22	1.17	1.02	1.05	2.78	2.39	2.52	1.3	1.2	1.22	6.33	6.06	6.15	0.87	1.35	1.2	504.85	3	1	3530	0.0712716534015	4.38066805710734	4.88419433305103
1083	justiz	sądownictwo	14	12	26	-0.79	-0.5	-0.65	1.76	1.24	1.52	2.14	2	2.08	1.51	0.85	1.23	5.43	5.17	5.31	1.5	0.94	1.26	7.95	11	1	11	0.000360139734217	1.91195158559186	2.52792806668018
1622	nachbar	sąsiedzki	13	13	26	0.92	0.85	0.88	1.12	0.69	0.91	1.77	1.77	1.77	1.01	1.01	0.99	5.92	5.08	5.5	0.86	1.32	1.17	5.14	9	3	23	0.000720279468434	2.21298158125584	2.28224721976304
2362	szene	scena	15	11	26	0.67	1.18	0.88	0.98	1.33	1.14	2.33	2.82	2.54	1.18	1.54	1.33	6.53	5.82	6.23	0.83	1.4	1.14	130.33	5	1	1890	0.0417041812223	4.10946186838928	4.30604687050239
443	bühne	sceniczny	11	16	27	1	0.69	0.81	0.77	1.2	1.04	2.27	2	2.11	1.01	1.21	1.12	3.82	5.81	5	2.04	1.42	1.94	5.7	9	3	51	0.00172867072424	2.54877368317904	2.79804324949789
2212	skepsis	sceptyczny	15	11	26	-0.4	-1	-0.65	1.3	0.89	1.16	1.87	2.09	1.96	1.19	0.94	1.08	4.73	3.64	4.27	1.28	1.63	1.51	3.18	10	3	98	0.00338531350164	2.82840553414179	2.99427948247178
2479	treppe	schody	10	17	27	-0.6	0.12	-0.15	0.97	0.7	0.86	1.9	1.94	1.93	0.88	0.97	0.92	6.5	6.35	6.41	0.71	1.32	1.12	27.02	6	1	1264	0.0363380991825	3.93486086505608	4.04522558557488
40	abstieg	schodzić	14	13	27	0.36	0.46	0.41	1.22	1.2	1.19	2.29	1.85	2.07	1.07	1.07	1.07	6	5.85	5.93	1.62	1.28	1.44	27.15	8	2	301	0.00975978679728	3.31277728250139	3.431723351948
1223	krankheit	schorowany	14	11	25	-1.71	-1.91	-1.8	1.14	1.04	1.08	2.64	3.45	3	0.93	1.04	1.04	5.14	5.64	5.36	0.86	1.86	1.38	4.11	10	3	37	0.00122447509634	2.41255393616105	2.74454347819273
2879	zuflucht	schronienie	14	12	26	1.43	1.75	1.58	1.09	1.22	1.14	3	2.5	2.77	0.78	1.17	0.99	5.57	5.58	5.58	0.85	1.38	1.1	8.19	11	1	825	0.0240933482191	3.74975038686462	3.71042122185128
1718	ordner	segregator	14	13	27	0.14	0.31	0.22	1.17	0.85	1.01	1.64	1.38	1.52	0.93	0.77	0.85	6.57	6.77	6.67	1.09	0.44	0.83	1.42	10	1	29	0.000936363308964	2.3098915942639	2.4470848083198
2177	sex	seks	29	23	52	2.1	2.22	2.15	1.4	1.41	1.39	4.21	4.35	4.27	1.01	1.15	1.07	6.31	6.48	6.38	1.58	0.99	1.35	17.1	4	1	9033	0.149421975727	4.78865042576961	4.54362018454575
2166	sekte	sekta	11	16	27	-1.27	-2.38	-1.93	1.35	0.72	1.14	2.91	3.19	3.07	1.3	1.17	1.21	5.45	5.44	5.44	1.69	1.63	1.63	7.81	5	1	197	0.00504195627904	3.12943552980577	3.15143928151912
2468	traum	sen	9	18	27	2.56	2.33	2.41	0.88	0.91	0.89	2.56	2.28	2.37	1.33	1.23	1.24	6.11	6.39	6.3	1.27	0.98	1.07	85.21	3	1	8638	0.175640148378	4.76923381354899	4.66144404424653
2168	senat	senat	9	18	27	-1.22	-0.56	-0.78	1.56	1.04	1.25	3.11	2	2.37	1.27	1.33	1.39	5.78	5.5	5.59	1.3	1.92	1.72	172.34	5	1	353	0.0056541938272	3.38177360157003	4.06291177014525
2196	sinn	sens	14	12	26	1.29	0.83	1.08	1.14	1.47	1.29	2.57	2.42	2.5	1.09	1.56	1.3	3.21	3.92	3.54	1.42	1.78	1.61	133.01	4	1	5127	0.146036662225	4.542718356055	4.6205054021074
2198	sinnvoll	sensowny	14	13	27	1.14	1.77	1.44	0.95	1.3	1.15	2.07	2.23	2.15	0.92	1.01	0.95	4.43	4	4.22	2.06	2	2.01	9.56	8	3	70	0.00252097813952	2.68402868826331	2.91332888704078
2478	trennung	separacja	16	11	27	-1.44	-1.45	-1.44	0.89	0.82	0.85	2.44	2.36	2.41	1.26	1.21	1.22	5	5.18	5.07	1.63	2.14	1.82	5.2	9	1	93	0.00280908992689	2.80589819314394	2.94195799113702
1001	herz	serce	9	18	27	1.67	1.78	1.74	1.22	1.17	1.16	3.11	2.61	2.78	1.17	1.38	1.31	5.89	6.72	6.44	1.36	0.46	0.93	163.61	5	1	19848	0.344581697699	5.13050897127704	4.95683897473879
1118	käse	serowy	14	13	27	0.71	1.31	1	1.44	1.38	1.41	2.29	1.77	2.04	1.07	1.17	1.13	5.71	5.77	5.74	1.07	1.17	1.1	0.49	6	3	93	0.00241293621925	2.80589819314394	2.33616043351162
1973	richter	sędzia	9	18	27	-1.11	-0.44	-0.67	1.45	1.1	1.24	2.78	2.22	2.41	1.3	1.06	1.15	6.22	5.56	5.78	0.67	2.09	1.76	107.66	6	1	3057	0.0609716570029	4.31820782062054	4.51935012951725
847	geier	sęp	13	13	26	-1.46	-1.38	-1.42	1.13	1.26	1.17	2.08	2	2.04	1.12	1.15	1.11	6.54	6.08	6.31	0.97	1.12	1.05	2.54	3	1	116	0.00313321568769	2.9009562012904	2.9272645254443
1511	meute	sfora	16	11	27	-0.25	-0.45	-0.33	1.39	0.82	1.18	2.31	2	2.19	1.2	1.41	1.27	4.63	4	4.37	1.89	2.37	2.08	1.46	5	1	21	0.000720279468434	2.17519302036644	2.47385559568871
2174	setzen	siadać	14	13	27	0.29	0.62	0.44	0.61	1.19	0.93	1.36	2.15	1.74	0.63	1.28	1.06	6.43	6.23	6.33	0.76	1.01	0.88	28.83	6	2	1186	0.0343933446177	3.90722105849883	3.63054817928976
2101	schlinge	sidła	9	18	27	-1	-1.5	-1.33	1.41	1.1	1.21	3.22	2.28	2.59	0.83	1.18	1.15	5.22	5.67	5.52	1.72	1.33	1.45	1.85	5	1	231	0.00716678071092	3.19825832443514	3.19912010940267
2206	sitzen	siedzieć	13	13	26	-0.08	0.38	0.15	1.04	0.65	0.88	1.62	1.08	1.35	0.65	0.28	0.56	6.31	6.15	6.23	0.85	1.77	1.37	171.92	8	2	6651	0.187488745633	4.65572258009172	4.45032204747513
498	diele	sień	9	18	27	1	0.44	0.63	1	0.86	0.93	2	1.39	1.59	0.87	0.7	0.8	5.44	6.11	5.89	2.13	1.37	1.65	6.09	4	1	3	7.20279468434e-05	1.4348303308722	2.27420380981631
[truncated: 903 more rows]

## Sheet: Description
No.	number identifying each of the 2902 words and corresponding to the original number in the BAWL-R (Võ et al., 2009)
BAWL_word	original German words from the BAWL-R (Võ et al., 2009)
NAWL_word	Polish words in alphabetical order
N_men	number of ratings given by men
N_women	number of ratings given by women
N_all	total number of ratings
val_M_men	mean of the valence ratings for each word obtained in the group of men
val_M_women	mean of the valence ratings for each word obtained in the group of women
val_M_all	mean of the valence ratings for each word obtained in the whole group
val_SD_men	standard deviation of the valence ratings for each word obtained in the group of men
val_SD_women	standard deviation of the valence ratings for each word obtained in the group of women
val_SD_all	standard deviation of the valence ratings for each word obtained in the whole group
aro_M_men	mean of the arousal ratings for each word obtained in the group of men
aro_M_women	mean of the arousal ratings for each word obtained in the group of women
aro_M_all	mean of the arousal ratings for each word obtained in the whole group
aro_SD_men	standard deviation of the arousal ratings for each word obtained in the group of men
aro_SD_women	standard deviation of the arousal ratings for each word obtained in the group of women
aro_SD_all	standard deviation of the arousal ratings for each word obtained in the whole group
ima_M_men	mean of the imageability ratings for each word obtained in the group of me
ima_M_women	mean of the imageability ratings for each word obtained in the group of women
ima_M_all	mean of the imageability ratings for each word obtained in the whole group
ima_SD_men	standard deviation of the imageability ratings for each word obtained in the group of men
ima_SD_women	standard deviation of the imageability ratings for each word obtained in the group of women
ima_SD_all	standard deviation of the imageability ratings for each word obtained in the whole group
Freq	frequency measured as a number of occurences per million words (Pęzik, 2012)
Let	number of letters in each word
Gram	grammatical class classified by nouns (N), verbs (V), and adjectives (A)
SUBTLEX-PL_freq	count of how many times the type appears in the subtitles
SUBTLEX-PL_cd	percentage of film subtitles in which the type appears
SUBTLEX-PL_zipf.freq	Zipf scale word frequency
SUBTLEX-PL_avg.zipf.freq.sn	averaged Zipf frequencies in SUBTLEX-PL and BS-NCP
